# Supplementary material for: Analyzing Molecular Determinants of Nanodrugs’ Cytotoxic Effects
Source: Int J Mol Sci. 2025 Jul 11;26(14):6687. doi: 10.3390/ijms26146687 (PMC12294593; doi:10.3390/ijms26146687)
Supplement: Supplementary file 1 [file ijms-26-06687-s001.zip]

Archive with 4 entries (4 files):
- Cytotoxicity Checklist.pdf
- Figure S1.pdf
- Table-S1.xlsx
- Table-S2.xlsx
