# Supplementary material for: Analyzing Molecular Determinants of Nanodrugs’ Cytotoxic Effects
Source: Int J Mol Sci. 2025 Jul 11;26(14):6687. doi: 10.3390/ijms26146687 (PMC12294593; doi:10.3390/ijms26146687)
Supplement: Supplementary file 1 [file ijms-26-06687-s001.zip › Table-S1.xlsx]

## Sheet: Total selected publications
Title	Authors	DOI	DOI link	Venue	Citation count	Year
Safety of Nanoparticles in Medicine.	Joy Wolfram, Motao Zhu, Yong Yang, Jianliang Shen, Emanuela Gentile, D. Paolino, M. Fresta, Guangjun Nie, Chunying Chen, Haifa Shen, M. Ferrari, Yuliang Zhao	10.2174/1389450115666140804124808	https://doi.org/10.2174/1389450115666140804124808	Current Drug Targets	390	2015
Nanotoxicology and Nanosafety: Safety-by-Design and Testing at a Glance	A. Zielińska, Beatriz Costa, Maria V Ferreira, Diogo Miguéis, Jéssica M S Louros, A. Durazzo, M. Lucarini, P. Eder, M. Chaud, Margreet Morsink, Niels Willemen, P. Severino, A. Santini, E. Souto	10.3390/ijerph17134657	https://doi.org/10.3390/ijerph17134657	International Journal of Environmental Research and Public Health	119	2020
Nanodrugs: pharmacokinetics and safety	S. Onoue, S. Yamada, H. Chan	10.2147/IJN.S38378	https://doi.org/10.2147/IJN.S38378	International Journal of Nanomedicine	266	2014
Comprehensive insights into mechanism of nanotoxicity, assessment methods and regulatory challenges of nanomedicines	Ujwal Havelikar, Kabirdas B. Ghorpade, Amit Kumar, Akhilesh Patel, Manisha Singh, Nagma Banjare, Prem N. Gupta	10.1186/s11671-024-04118-1	https://doi.org/10.1186/s11671-024-04118-1	Discover nano	2	2024
Cytotoxicity of nanoparticles.	Nastassja A. Lewinski, V. Colvin, R. Drezek	10.1002/smll.200700595	https://doi.org/10.1002/smll.200700595	Small	2581	2008
Cytotoxicity of Nanomaterials: Using Nanotoxicology to Address the Safety Concerns of Nanoparticles.	M. Saifi, Wahid Khan, C. Godugu	10.2174/2211738505666171023152928	https://doi.org/10.2174/2211738505666171023152928	Pharmaceutical Nanotechnology	64	2018
Missing pieces in understanding the intracellular trafficking of polycation/DNA complexes.	You-Yeon Won, R. Sharma, S. F. Konieczny	10.1016/j.jconrel.2009.06.031	https://doi.org/10.1016/j.jconrel.2009.06.031	Journal of Controlled Release	158	2009
Safety and Toxicological Considerations of Nanomedicines: The Future Directions.	Parmi Patel, J. Shah	10.2174/1574884712666170509161252	https://doi.org/10.2174/1574884712666170509161252	Current Clinical Pharmacology	32	2017
Lysosomal nanotoxicity: Impact of nanomedicines on lysosomal function.	Mariia Uzhytchak, Barbora Smolková, M. Lunova, Adam Frtús, M. Jirsa, A. Dejneka, O. Lunov	10.1016/j.addr.2023.114828	https://doi.org/10.1016/j.addr.2023.114828	Advanced Drug Delivery Reviews	21	2023
Toxicity of novel nanosized formulations used in medicine.	A. El-Ansary, Sooad Al-daihan, A. Bacha, M. Kotb	10.1007/978-1-62703-475-3_4	https://doi.org/10.1007/978-1-62703-475-3_4	Methods in molecular biology	20	2013
Nanocarriers as an Emerging Platform for Cancer Therapy	D. Peer, J. Karp, Seungpyo Hong, O. Farokhzad, R. Margalit, R. Langer	10.1201/9780429399039-2	https://doi.org/10.1201/9780429399039-2	Nano-Enabled Medical Applications	4475	2020
Nanotoxicological profiles of clinically approved nanoplatforms	C. I. Nkanga	10.1186/s43088-023-00458-6	https://doi.org/10.1186/s43088-023-00458-6	Beni-Suef University Journal of Basic and Applied Sciences	1	2023
Toxicological considerations when creating nanoparticle-based drugs and drug delivery systems	Arati Sharma, S. Madhunapantula, G. Robertson	10.1517/17425255.2012.637916	https://doi.org/10.1517/17425255.2012.637916	Expert Opinion on Drug Metabolism & Toxicology	179	2012
Advanced targeted therapies in cancer: Drug nanocarriers, the future of chemotherapy.	Edgar Pérez-Herrero, A. Fernández-Medarde	10.1016/j.ejpb.2015.03.018	https://doi.org/10.1016/j.ejpb.2015.03.018	European journal of pharmaceutics and biopharmaceutics	1356	2015
Nanomaterials and nanoparticles: Sources and toxicity	C. Buzea, I. Pacheco, K. Robbie	10.1116/1.2815690	https://doi.org/10.1116/1.2815690	Biointerphases	3358	2007
Deciphering the pathways for evaluation of nanotoxicity: Stumbling block in nanotechnology	S. Shekhar, S. Gautam, B. Sharma, Shreya Sharma, Partha Pratim Das, V. Chaudhary	10.1016/j.clet.2021.100311	https://doi.org/10.1016/j.clet.2021.100311	Cleaner Engineering and Technology	4	2021
Toxicological profile of therapeutic nanodelivery systems.	L. M. Bimbo, L. Peltonen, J. Hirvonen, H. Santos	10.2174/138920012802850047	https://doi.org/10.2174/138920012802850047	Current drug metabolism	36	2012
Drug delivery and nanoparticles: Applications and hazards	W. D. De Jong, P. Borm	10.2147/IJN.S596	https://doi.org/10.2147/IJN.S596	International Journal of Nanomedicine	3222	2008
Nanotoxicology: Towards Safety by Design	F. T. Andón, B. Fadeel	10.1007/978-3-319-08084-0_14	https://doi.org/10.1007/978-3-319-08084-0_14	-	8	2014
An overview of nanotoxicity and nanomedicine research: principles, progress and implications for cancer therapy.	Ye Wang, Abel Santos, A. Evdokiou, D. Losic	10.1039/C5TB00956A	https://doi.org/10.1039/C5TB00956A	Journal of materials chemistry. B	84	2015
Precision Nanotoxicology in Drug Development: Current Trends and Challenges in Safety and Toxicity Implications of Customized Multifunctional Nanocarriers for Drug-Delivery Applications	Anas Ahmad, M. Imran, N. Sharma	10.3390/pharmaceutics14112463	https://doi.org/10.3390/pharmaceutics14112463	Pharmaceutics	26	2022
Cancer treatment and toxicity outlook of nanoparticles.	Neetika, Mamta Sharma, Pankaj Thakur, Paras Gaur, Gokana Mohana Rani, Sarvesh Rustagi, Rishi Talreja, Vishal Chaudhary	10.1016/j.envres.2023.116870	https://doi.org/10.1016/j.envres.2023.116870	Environmental Research	23	2023
Nanomaterials for cancer therapy: current progress and perspectives	Zhe Cheng, Maoyu Li, R. Dey, Yongheng Chen	10.1186/s13045-021-01096-0	https://doi.org/10.1186/s13045-021-01096-0	Journal of Hematology & Oncology	602	2021
Safe Nanoparticles: Are We There Yet?	Wided Najahi-Missaoui, R. Arnold, B. Cummings	10.3390/ijms22010385	https://doi.org/10.3390/ijms22010385	International Journal of Molecular Sciences	275	2020
Nanotoxicological Approaches Towards Nanosafety	Sandip Pawar, Mrunmayi Sardesai, P. Shende	10.1007/978-3-030-69492-0_9	https://doi.org/10.1007/978-3-030-69492-0_9	-	1	2021
Assessment of Toxicity and Safety Profiles of Nanoparticles	K. Kumar, Ravina Singh, P. Tyagi, Dilip G. Gore	10.33263/lianbs101.18771888	https://doi.org/10.33263/lianbs101.18771888	Letters in Applied NanoBioScience	3	2020
Nanotoxicology profiling of cancer nanomedicines	A. Qadir, M. Aqil, D. Gupta, Nausheen Khan, S. Beg	10.1016/b978-0-12-821095-6.00019-7	https://doi.org/10.1016/b978-0-12-821095-6.00019-7	-	0	2021
Nanomaterials in food and agriculture: An overview on their safety concerns and regulatory issues	Aditi Jain, S. Ranjan, N. Dasgupta, C. Ramalingam	10.1080/10408398.2016.1160363	https://doi.org/10.1080/10408398.2016.1160363	Critical reviews in food science and nutrition	268	2018
Nanoparticles for Cancer Therapy: Current Progress and Challenges	Shreelaxmi Gavas, Sameer Quazi, T. Karpiński	10.1186/s11671-021-03628-6	https://doi.org/10.1186/s11671-021-03628-6	Nanoscale Research Letters	458	2021
Nanomedicine in cancer therapy: challenges, opportunities, and clinical applications.	A. Wicki, D. Witzigmann, Vimalkumar Balasubramanian, J. Huwyler	10.1016/j.jconrel.2014.12.030	https://doi.org/10.1016/j.jconrel.2014.12.030	Journal of Controlled Release	1516	2015
Nanotechnology-Based Drug Delivery, Metabolism and Toxicity.	P. Malaviya, Dhaval K Shukal, A. Vasavada	10.2174/1389200221666200103091753	https://doi.org/10.2174/1389200221666200103091753	Current drug metabolism	13	2020
Toxicity of Nanomaterials: Exposure, Pathways, Assessment, and Recent Advances.	Priyanka Ganguly, Ailish Breen, S. Pillai	10.1021/ACSBIOMATERIALS.8B00068	https://doi.org/10.1021/ACSBIOMATERIALS.8B00068	ACS Biomaterials Science & Engineering	209	2018
A review of current nanoparticle and targeting moieties for the delivery of cancer therapeutics.	Stephanie D. Steichen, M. Caldorera-Moore, N. Peppas	10.1016/j.ejps.2012.12.006	https://doi.org/10.1016/j.ejps.2012.12.006	European Journal of Pharmaceutical Sciences	669	2013
Novel Methods and Approaches for Safety Evaluation of Nanoparticle Formulations: A Focus Towards In Vitro Models and Adverse Outcome Pathways	Mounika Gayathri Tirumala, Pratibha Anchi, Susmitha Raja, gupta, C. Godugu	10.3389/fphar.2021.612659	https://doi.org/10.3389/fphar.2021.612659	Frontiers in Pharmacology	54	2021
Understanding Nanoparticle Toxicity to Direct a Safe-by-Design Approach in Cancer Nanomedicine	J. Damasco, S. Ravi, J. Perez, Daniel Hagaman, M. Melancon	10.3390/nano10112186	https://doi.org/10.3390/nano10112186	Nanomaterials	52	2020
Nanotoxicity Induced by Nanomaterials: A Review of Factors Affecting Nanotoxicity and Possible Adaptations	H. Thu, Mohamed Haider, Shahzeb Khan, Mohammad Sohail, Zahid Hussain	10.1016/j.onano.2023.100190	https://doi.org/10.1016/j.onano.2023.100190	OpenNano	9	2023
Nanoparticle Toxicology.	Wen Yang, Lin Wang, Evan M Mettenbrink, P. DeAngelis, Stefan Wilhelm	10.1146/annurev-pharmtox-032320-110338	https://doi.org/10.1146/annurev-pharmtox-032320-110338	Annual Review of Pharmacology and Toxicology	167	2020
Safety assessment of nanomaterials: implications for nanomedicine.	Andreas M. Nyström, B. Fadeel	10.1016/j.jconrel.2012.01.027	https://doi.org/10.1016/j.jconrel.2012.01.027	Journal of Controlled Release	215	2012
A Safe‐by‐Design Strategy towards Safer Nanomaterials in Nanomedicines	Liang Yan, Feng Zhao, Jing Wang, Y. Zu, Zhanjun Gu, Yuliang Zhao	10.1002/adma.201805391	https://doi.org/10.1002/adma.201805391	Advances in Materials	113	2019
Nano-Based Approved Pharmaceuticals for Cancer Treatment: Present and Future Challenges	Francisco Rodríguez, Pablo Caruana, Noa de la Fuente, P. Español, M. Gamez, J. Balart, E. Llurba, R. Rovira, Raúl Ruiz, Cristina Martín-Lorente, J. Corchero, M. V. Céspedes	10.3390/biom12060784	https://doi.org/10.3390/biom12060784	Biomolecules	101	2022
Better safe than sorry: Understanding the toxicological properties of inorganic nanoparticles manufactured for biomedical applications.	B. Fadeel, A. Garcia‐Bennett	10.1016/j.addr.2009.11.008	https://doi.org/10.1016/j.addr.2009.11.008	Advanced Drug Delivery Reviews	660	2010
Toxicity of therapeutic nanoparticles.	M. Maurer-Jones, Kyle C Bantz, S. Love, B. J. Marquis, C. Haynes	10.2217/17435889.4.2.219	https://doi.org/10.2217/17435889.4.2.219	Nanomedicine	96	2009
Rethinking Nanosafety Part II: Leveraging Progress to Pioneer New Approaches and Solutions.	Chunying Chen, D. Leong, I. Lynch	10.1002/smll.202004934	https://doi.org/10.1002/smll.202004934	Small	4	2020
Rethinking Nanosafety: Harnessing Progress and Driving Innovation.	Chunying Chen, D. Leong, I. Lynch	10.1002/smll.202002503	https://doi.org/10.1002/smll.202002503	Small	17	2020
An overview on nanoparticles used in biomedicine and their cytotoxicity	Mohammad Nikzamir, A. Akbarzadeh, Y. Panahi	10.1016/j.jddst.2020.102316	https://doi.org/10.1016/j.jddst.2020.102316	-	125	2021
Evolution and Clinical Translation of Drug Delivery Nanomaterials.	Shabir Hassan, G. Prakash, Aycabal Ozturk, Saghi Saghazadeh, Mohammad Sohail, Jungmok Seo, M. Dockmeci, Y. S. Zhang, A. Khademhosseini	10.1016/j.nantod.2017.06.008	https://doi.org/10.1016/j.nantod.2017.06.008	Nano Today	209	2017
“Challenges and toxicity assessment of inorganic nanomaterials in biomedical applications: Current status and future roadmaps”	Pranjali Mahamuni-Badiger, M. Dhanavade	10.1016/j.jddst.2023.104806	https://doi.org/10.1016/j.jddst.2023.104806	Journal of Drug Delivery Science and Technology	9	2023
Safety assessment for nanotechnology and nanomedicine: concepts of nanotoxicology	G. Oberdörster	10.1111/j.1365-2796.2009.02187.x	https://doi.org/10.1111/j.1365-2796.2009.02187.x	Journal of Internal Medicine	881	2010
Recent update of toxicity aspects of nanoparticulate systems for drug delivery.	S. Patnaik, B. Gorain, Santwana Padhi, H. Choudhury, G. Gabr, Shadab Md, Dinesh Kumar Mishra, Prashant Kesharwani	10.1016/j.ejpb.2021.02.010	https://doi.org/10.1016/j.ejpb.2021.02.010	European journal of pharmaceutics and biopharmaceutics	40	2021
Nanotoxicity: The Dark Side of Nanoformulations	Saket Asati, Adarsh Sahu, Ashish Jain	10.2174/2665980801999201230095324	https://doi.org/10.2174/2665980801999201230095324	Current Nanotoxicity and Prevention	7	2020
Nanotoxicity: An Interplay of Oxidative Stress, Inflammation and Cell Death	P. Khanna, C. Ong, B. Bay, G. Baeg	10.3390/nano5031163	https://doi.org/10.3390/nano5031163	Nanomaterials	422	2015
Nanotoxicity of graphene and graphene oxide.	A. Seabra, A. J. Paula, Renata de Lima, O. L. Alves, N. Durán	10.1021/tx400385x	https://doi.org/10.1021/tx400385x	Chemical Research in Toxicology	721	2014
Nanotoxicology	H. Kalantari	10.5812/jjnpp.9982	https://doi.org/10.5812/jjnpp.9982	Jundishapur Journal of Natural Pharmaceutical Products	190	2013
Mechanisms Underlying Cytotoxicity Induced by Engineered Nanomaterials: A Review of In Vitro Studies	D. R. Nogueira, M. Mitjans, C. Rolim, M. Vinardell	10.3390/nano4020454	https://doi.org/10.3390/nano4020454	Nanomaterials	49	2014
In vitro assessments of nanomaterial toxicity.	Clinton F. Jones, D. Grainger	10.1016/j.addr.2009.03.005	https://doi.org/10.1016/j.addr.2009.03.005	Advanced Drug Delivery Reviews	536	2009
Cytotoxicity of Plant-Mediated Synthesis of Metallic Nanoparticles: A Systematic Review	Nurul Akma Hanan, Hock Ing Chiu, Muggundha Raoov Ramachandran, Wai Hau Tung, Nur Nadhirah Mohamad Zain, N. Yahaya, Vuanghao Lim	10.3390/ijms19061725	https://doi.org/10.3390/ijms19061725	International Journal of Molecular Sciences	74	2018
Nanotechnology: Nanomedicine, Nanotoxicity and Future Challenges	Vinod Kumar, A. Choudhary, Prashanth Kumar, Saurabh Sharma	10.2174/2210681208666180125143953	https://doi.org/10.2174/2210681208666180125143953	Nanoscience &Nanotechnology-Asia	25	2018
Assessing the Safety of Nanomedicines: A Mini Review	A. Dickinson, J. Godden, Kateryna Lanovyk, Shaheda S. Ahmed	10.1089/aivt.2019.0009	https://doi.org/10.1089/aivt.2019.0009	Applied In Vitro Toxicology	19	2019
Biophysical, biopharmaceutical and toxicological significance of biomedical nanoparticles	S. Aula, Samyuktha Lakkireddy, K. Jamil, A. Kapley, A. Swamy, Harivardhan Reddy Lakkireddy	10.1039/C5RA05889A	https://doi.org/10.1039/C5RA05889A	-	38	2015
Computational approaches to cell-nanomaterial interactions: keeping balance between therapeutic efficiency and cytotoxicity.	Hong-ming Ding, Yu-qiang Ma	10.1039/C7NH00138J	https://doi.org/10.1039/C7NH00138J	Nanoscale Horizons	37	2018
Structural parameters of nanoparticles affecting their toxicity for biomedical applications: a review	Reza Abbasi, Ghazal Shineh, M. Mobaraki, Sarah Doughty, L. Tayebi	10.1007/s11051-023-05690-w	https://doi.org/10.1007/s11051-023-05690-w	Journal of nanoparticle research	191	2023
Toxicity and Regulatory Concerns for Nanoformulations in Medicine	Nimish Gaur, Navneet K. Sharma, Aditya Dahiya, P. Yadav, H. Ojha, R. Goyal, R. Sharma	10.1002/9781119592990.ch13	https://doi.org/10.1002/9781119592990.ch13	-	8	2020
Biocompatibility of engineered nanoparticles for drug delivery.	Sheva Naahidi, M. Jafari, Faramarz Edalat, Faramarz Edalat, K. Raymond, A. Khademhosseini, A. Khademhosseini, A. Khademhosseini, Pu Chen	10.1016/j.jconrel.2012.12.013	https://doi.org/10.1016/j.jconrel.2012.12.013	Journal of Controlled Release	619	2013
The Toxicity of Nanoparticles Depends on Multiple Molecular and Physicochemical Mechanisms	Yue-Wern Huang, Melissa H Cambre, Han-Jung Lee	10.3390/ijms18122702	https://doi.org/10.3390/ijms18122702	International Journal of Molecular Sciences	278	2017
Therapeutic nanostructures and nanotoxicity	A. Sarma, Ratnali Bania, J. Devi, Satyendra Deka	10.1002/jat.4157	https://doi.org/10.1002/jat.4157	Journal of Applied Toxicology	16	2021
Analytical methods to assess nanoparticle toxicity.	B. J. Marquis, S. Love, Katherine L Braun, C. Haynes	10.1039/b818082b	https://doi.org/10.1039/b818082b	In Analysis	385	2009
Nanotoxicology: toxicity and biological effects of nanoparticles for new evaluation standards.	S. B. Lee	10.2217/nnm.11.97	https://doi.org/10.2217/nnm.11.97	Nanomedicine	12	2011
Nanotoxicology and Regulatory Affairs	C. Beer	10.1007/978-1-4939-3634-2_12	https://doi.org/10.1007/978-1-4939-3634-2_12	-	3	2016
Implications of nanotechnology for the treatment of cancer: Recent advances.	S. Klochkov, M. Neganova, V. Nikolenko, K. Chen, Siva G. Somasundaram, Cecil E. Kirkland, G. Aliev	10.1016/j.semcancer.2019.08.028	https://doi.org/10.1016/j.semcancer.2019.08.028	Seminars in Cancer Biology	63	2019
Cytotoxicity of targeted PLGA nanoparticles: a systematic review	Hock Ing Chiu, N. Samad, Lizhen Fang, Vuanghao Lim	10.1039/d1ra00074h	https://doi.org/10.1039/d1ra00074h	RSC Advances	38	2021
Nanotechnology Inspired Advanced Engineering Fundamentals for Optimizing Drug Delivery.	A. Kassem	10.2174/1389450119666180207092831	https://doi.org/10.2174/1389450119666180207092831	Current Drug Targets	4	2018
Challenges in Development of Nanoparticle-Based Therapeutics	N. Desai	10.1208/s12248-012-9339-4	https://doi.org/10.1208/s12248-012-9339-4	AAPS Journal	729	2012
Nano Delivers Big: Designing Molecular Missiles for Cancer Therapeutics	Sachin Patel, Ashwinkumar A. Bhirde, J. Rusling, Xiaoyuan Chen, J. Gutkind, V. Patel	10.3390/pharmaceutics3010034	https://doi.org/10.3390/pharmaceutics3010034	Pharmaceutics	44	2011
Conceptual Understanding of the Mechanisms of Nanotoxicity and Safety of Nanomedicines	Rotimi Damilare, Maimako Rotdelmwa, A. Victory, Ogunnupebi Temitope, Adeyemi Oluyomi Stephen	10.1201/9780429299742-9	https://doi.org/10.1201/9780429299742-9	-	0	2021
Nanomedicines as cancer therapeutics: current status.	S. Akhter, Iqbal Ahmad, M. Ahmad, Farshad Ramazani, Anjali Singh, Ziyaur Rahman, F. Ahmad, G. Storm, R. Kok	10.2174/1568009611313040002	https://doi.org/10.2174/1568009611313040002	Current Cancer Drug Targets	116	2013
Clinical Translation of Nanomedicine.	Yuanzeng Min, J. Caster, M. Eblan, Andrew Z. Wang	10.1021/acs.chemrev.5b00116	https://doi.org/10.1021/acs.chemrev.5b00116	Chemical Reviews	630	2015
The 17th International Symposium on Recent Advances in Drug Delivery, June 14-17, 2015, Salt Lake City, UT, USA. Preface.	D. Grainger, Y. Bae	10.1016/j.jconrel.2015.11.025	https://doi.org/10.1016/j.jconrel.2015.11.025	Journal of Controlled Release	4	2015
Cancer nanomedicine: a review of recent success in drug delivery	Stephanie Tran, Peter-Joseph DeGiovanni, B. Piel, P. Rai	10.1186/s40169-017-0175-0	https://doi.org/10.1186/s40169-017-0175-0	Clinical and Translational Medicine	721	2017
Nanodrugs used in cancer therapy.	K. Kopeckova, T. Eckschlager, J. Sirc, R. Hobzova, Johana Plch, J. Hraběta, J. Michalek	10.5507/bp.2019.010	https://doi.org/10.5507/bp.2019.010	Biomedical papers of the Medical Faculty of the University Palacky, Olomouc, Czechoslovakia	34	2019
The Toxicity Phenomenon and the Related Occurrence in Metal and Metal Oxide Nanoparticles: A Brief Review From the Biomedical Perspective	Shokouh Attarilar, Jinfan Yang, Mahmoud Ebrahimi, Qingge Wang, Jia Liu, Yujin Tang, Junlin Yang	10.3389/fbioe.2020.00822	https://doi.org/10.3389/fbioe.2020.00822	Frontiers in Bioengineering and Biotechnology	142	2020
Toxicology of Nanomaterials Used in Nanomedicine	Jinshun Zhao, V. Castranova	10.1080/10937404.2011.615113	https://doi.org/10.1080/10937404.2011.615113	Journal of Toxicology and Environmental Health. Part B, Critical Reviews	263	2011
Toxicology of nanomaterials: From toxicokinetics to toxicity mechanisms	Yaping Liu, Shuang Zhu, Zhanjun Gu, Chunying Chen	10.1016/b978-0-12-822425-0.00025-7	https://doi.org/10.1016/b978-0-12-822425-0.00025-7	Reference Module in Materials Science and Materials Engineering	0	2021
Nanodrug potential in cancer therapy: efficacy/toxicity studies in cancer cells	A. Pagano, S. Honoré, Marie-Anne Estève, D. Braguer	10.1504/IJNT.2012.045352	https://doi.org/10.1504/IJNT.2012.045352	-	4	2012
Nanoparticles for Cancer Diagnosis and Therapy	Andrew Z. Wang, F. Gu, O. Farokhzad	10.1007/978-0-387-78608-7_10	https://doi.org/10.1007/978-0-387-78608-7_10	-	9	2009
Nanomedicines for cancer therapy: state-of-the-art and limitations to pre-clinical studies that hinder future developments	Charlene M. Dawidczyk, Luisa M Russell, P. Searson	10.3389/fchem.2014.00069	https://doi.org/10.3389/fchem.2014.00069	Frontiers in Chemistry	143	2014
Toxicity Concerns of Therapeutic Nanomaterials.	Rubbel Singla, Chandni Sharma, A. Shukla, Amitabha Acharya	10.1166/jnn.2019.16502	https://doi.org/10.1166/jnn.2019.16502	Journal of Nanoscience and Nanotechnology	29	2019
Nanoparticles in Daily Life: Applications, Toxicity and Regulations.	Ritu Gupta, Huan Xie	10.1615/JEnvironPatholToxicolOncol.2018026009	https://doi.org/10.1615/JEnvironPatholToxicolOncol.2018026009	Journal of Environmental Pathology And Toxicology	277	2018
Clinical toxicities of nanocarrier systems.	K. Vega‐Villa, Jody K. Takemoto, J. Yáñez, C. Remsberg, M. Forrest, Neal M. Davies	10.1016/j.addr.2007.11.007	https://doi.org/10.1016/j.addr.2007.11.007	Advanced Drug Delivery Reviews	294	2008
Nanotoxicity: a key obstacle to clinical translation of siRNA-based nanomedicine.	H. Xue, Shimeng Liu, H. Wong	10.2217/nnm.13.204	https://doi.org/10.2217/nnm.13.204	Nanomedicine	209	2014
Editorial: New Approaches in Toxicity Testing of Nanotherapeutics	Suresh K. Kalangi, R. Bhosale	10.3389/fphar.2022.922551	https://doi.org/10.3389/fphar.2022.922551	Frontiers in Pharmacology	0	2022
Nanomaterials in cancer-therapy drug delivery system.	Gen Zhang, Xin-Peng Zeng, Ping Li	10.1166/JBN.2013.1583	https://doi.org/10.1166/JBN.2013.1583	Journal of Biomedical Nanotechnology	85	2013
Toxicology Perspective of Nanopharmaceuticals: A Critical Review	S. C. Patel, Patel R.C, Saiyed	10.37285/ijpsn.2011.4.1.1	https://doi.org/10.37285/ijpsn.2011.4.1.1	-	8	2011
Safety assessment of nanoparticles for drug delivery by means of classic in vitro assays and beyond	Stefan Lorscheidt, A. Lamprecht	10.1080/17425247.2016.1198773	https://doi.org/10.1080/17425247.2016.1198773	Expert Opinion on Drug Delivery	21	2016
Safety Evaluation of Nanotechnology Products	A. Domb, Ghorbanali Sharifzadeh, V. Nahum, H. Hosseinkhani	10.3390/pharmaceutics13101615	https://doi.org/10.3390/pharmaceutics13101615	Pharmaceutics	30	2021
Application of Nanotechnology for Targeted Drug Delivery and Nontoxicity	Muhammad Zubair, Maria Riaz, Muhammad Naeem Kiani, H. Aslam, Ata E Zohra Fatima, Hafiz M. Sultan, Aziz Ur Rehman	10.26689/ijgpn.v2i2.7436	https://doi.org/10.26689/ijgpn.v2i2.7436	International Journal of General Practice Nursing	1	2024
On the Toxicity of Therapeutically Used Nanoparticles: An Overview	A. El-Ansary, Sooad Al-daihan	10.1155/2009/754810	https://doi.org/10.1155/2009/754810	Journal of Toxicology	180	2009
The impact of nanoparticle protein corona on cytotoxicity, immunotoxicity and target drug delivery.	C. Corbo, R. Molinaro, A. Parodi, N. T. Toledano Furman, F. Salvatore, E. Tasciotti	10.2217/nnm.15.188	https://doi.org/10.2217/nnm.15.188	Nanomedicine	509	2016
Toxicology of Nanoparticles in Drug Delivery	Swati Sharma, Roza Parveen, B. Chatterji	10.1007/s40139-021-00227-z	https://doi.org/10.1007/s40139-021-00227-z	Current Pathobiology Reports	83	2021
Health Concerns of Various Nanoparticles: A Review of Their in Vitro and in Vivo Toxicity	Marziyeh Ajdary, M. Moosavi, M. Rahmati, M. Falahati, M. Mahboubi, Ali Mandegary, S. Jangjoo, R. Mohammadinejad, R. Varma	10.3390/nano8090634	https://doi.org/10.3390/nano8090634	Nanomaterials	236	2018
Molecular toxicity of nanomaterials.	Xueling Chang, Sheng-Tao Yang, G. Xing	10.1166/JBN.2014.1936	https://doi.org/10.1166/JBN.2014.1936	Journal of Biomedical Nanotechnology	34	2014
Toxicologic Concerns with Current Medical Nanoparticles	T. Cheng, Hsiu-Yi Chu, Haw-Ming Huang, Zian Li, Chian-Ying Chen, Ya‐Jung Shih, J. Whang-peng, R. Cheng, Junyong Mo, H. Lin, Kuan Wang	10.3390/ijms23147597	https://doi.org/10.3390/ijms23147597	International Journal of Molecular Sciences	20	2022
Quantum dot cytotoxicity and ways to reduce it.	F. Winnik, D. Maysinger	10.1021/ar3000585	https://doi.org/10.1021/ar3000585	Accounts of Chemical Research	290	2013
Deceiving The Myths of Nanotechnology in Relation to Nanotoxicity	Jeenatara Begum, T. Chakraborty, Pramit Sahoo, Pritam Roy, Sebabrata Bhakta	10.22376/ijlpr.2023.13.5.p162-p190	https://doi.org/10.22376/ijlpr.2023.13.5.p162-p190	International Journal of Life Science and Pharma Research	0	2023
The Potential of Chitosan in Nanomedicine: An Overview of the Cytotoxicity of Chitosan Based Nanoparticles	Julie Frigaard, J. L. Jensen, H. Galtung, M. Hiorth	10.3389/fphar.2022.880377	https://doi.org/10.3389/fphar.2022.880377	Frontiers in Pharmacology	54	2022
How we got here, where we are going and being a cog in something turning.	Charles R. Martin	10.2217/17435889.4.1.1	https://doi.org/10.2217/17435889.4.1.1	Nanomedicine	81	2009
Nanoparticle-Delivered Chemotherapy: Old Drugs in New Packages.	Michael S. Lee, E. Dees, Andrew Z. Wang	-	-	Oncology	54	2017
Cytokines as biomarkers of nanoparticle immunotoxicity.	Mahmoud Elsabahy, K. Wooley	10.1039/c3cs60064e	https://doi.org/10.1039/c3cs60064e	Chemical Society Reviews	342	2013
Different biokinetics of nanomedicines linking to their toxicity; an overview	S. Mostafalou, H. Mohammadi, A. Ramazani, M. Abdollahi	10.1186/2008-2231-21-14	https://doi.org/10.1186/2008-2231-21-14	DARU Journal of Pharmaceutical Sciences	65	2013
Cellular targets and mechanisms in the cytotoxic action of non-biodegradable engineered nanoparticles.	E. Fröhlich	10.2174/1389200211314090004	https://doi.org/10.2174/1389200211314090004	Current drug metabolism	149	2013
Nanoformulations for Drug Delivery: Safety, Toxicity, and Efficacy.	A. Lopalco, N. Denora	10.1007/978-1-4939-7899-1_17	https://doi.org/10.1007/978-1-4939-7899-1_17	Methods in molecular biology	30	2018
Considerations when submitting nanotherapeutics to FDA/CDER for regulatory review.	Katherine M. Tyner, N. Sadrieh	10.1007/978-1-60327-198-1_3	https://doi.org/10.1007/978-1-60327-198-1_3	Methods in molecular biology	51	2011
Perspectives and approaches in nanotoxicology research	Balam Muñoz	10.3109/15376516.2012.758213	https://doi.org/10.3109/15376516.2012.758213	Toxicology Mechanisms and Methods	1	2013
Progress in Nanomedicine: Approved and Investigational Nanodrugs.	C. L. Ventola	-	-	P & T : a peer-reviewed journal for formulary management	596	2017
In vitro and in vivo toxicity assessment of nanoparticles	Vinay Kumar, Neha Sharma, S. S. Maitra	10.1007/s40089-017-0221-3	https://doi.org/10.1007/s40089-017-0221-3	International Nano Letters	235	2017
Review of emerging concepts in nanotoxicology: opportunities and challenges for safer nanomaterial design	Ajay-Vikram Singh, P. Laux, A. Luch, Chaitanya Sudrik, S. Wiehr, Anna-Maria Wild, Giulia Santomauro, J. Bill, M. Sitti	10.1080/15376516.2019.1566425	https://doi.org/10.1080/15376516.2019.1566425	Toxicology Mechanisms and Methods	133	2019
Conscripts of the infinite armada: systemic cancer therapy using nanomaterials	D. Scheinberg, C. Villa, Freddy E. Escorcia, M. McDevitt	10.1038/nrclinonc.2010.38	https://doi.org/10.1038/nrclinonc.2010.38	Nature Reviews Clinical Oncology	183	2010
Nanomaterials in biology and medicine: a new perspective on its toxicity and applications.	Janani Saravanan, Ayushi Nair, Sivadas Swathi Krishna, V. Viswanad	10.1080/01480545.2024.2340002	https://doi.org/10.1080/01480545.2024.2340002	Drug and chemical toxicology (New York, N.Y. 1978)	3	2024
Cytotoxicity and apoptosis of nanoparticles on osteosarcoma cells using doxorubicin and methotrexate: A systematic review.	Masomeh Maleki, Asal Golchin, Forough Alemi, S. Younesi, Z. Asemi, Samira Javadi, Payam Ali Khiavi, Jafar Soleinmapour, B. Yousefi	10.1016/j.ejphar.2021.174131	https://doi.org/10.1016/j.ejphar.2021.174131	European Journal of Pharmacology	9	2021
Safety Assessment of Nanomaterials for Antimicrobial Applications.	Arbab Ali, M. Ovais, Xuejing Cui, Yuhan Rui, Chunying Chen	10.1021/acs.chemrestox.9b00519	https://doi.org/10.1021/acs.chemrestox.9b00519	Chemical Research in Toxicology	36	2020
Large scale molecular simulations of nanotoxicity	C. Jimenez-Cruz, Seung-gu Kang, R. Zhou	10.1002/wsbm.1271	https://doi.org/10.1002/wsbm.1271	Wiley Interdisciplinary Reviews: Systems Biology and Medicine	35	2014
Critical Analysis of Cancer Therapy using Nanomaterials	L. Juillerat-Jeanneret	10.1002/9783527610419.NTLS0066	https://doi.org/10.1002/9783527610419.NTLS0066	-	13	2007
Cytotoxicity of Metal‐Based Nanoparticles: From Mechanisms and Methods of Evaluation to Pathological Manifestations	Peizheng Xiong, Xiangming Huang, Naijing Ye, Qunwen Lu, Gang Zhang, S. Peng, Hong Wang, Yiyao Liu	10.1002/advs.202106049	https://doi.org/10.1002/advs.202106049	Advancement of science	71	2022
Nanotoxicology : characterization, dosing and health effects	N. Monteiro-Riviere, C. Tran	10.3109/9781420045154	https://doi.org/10.3109/9781420045154	-	72	2007
Perspectives of nanotoxicology: Introduction	N. Monteiro-Riviere	10.1002/wnan.1843	https://doi.org/10.1002/wnan.1843	Wiley Interdisciplinary Reviews: Nanomedicine and Nanobiotechnology	1	2022
Boosting clinical translation of nanomedicine.	H. Jang, Y. S. Zhang, A. Khademhosseini	10.2217/nnm-2016-0133	https://doi.org/10.2217/nnm-2016-0133	Nanomedicine	43	2016
Emerging aspects of nanotoxicology in health and disease: From agriculture and food sector to cancer therapeutics.	Z. Piperigkou, Konstantina Karamanou, A. Engin, Chrysostomi Gialeli, A. Docea, D. Vynios, M. Pavão, K. Golokhvast, M. Shtilman, A. Argiris, E. Shishatskaya, A. Tsatsakis	10.1016/j.fct.2016.03.003	https://doi.org/10.1016/j.fct.2016.03.003	Food and Chemical Toxicology	102	2016
Complex Factors and Challenges that Affect the Pharmacology, Safety and Efficacy of Nanocarrier Drug Delivery Systems	Joseph A Piscatelli, Jisun Ban, A. Lucas, W. Zamboni	10.3390/pharmaceutics13010114	https://doi.org/10.3390/pharmaceutics13010114	Pharmaceutics	17	2021
Meta-Analysis of Nanoparticle Cytotoxicity via Data-Mining the Literature.	H. I. Labouta, Nasimeh Asgarian, K. Rinker, D. Cramb	10.1021/acsnano.8b07562	https://doi.org/10.1021/acsnano.8b07562	ACS Nano	85	2019
Nanopharmaceuticals : An Overview	A. Gaur, A. Bhatia	-	-	-	7	2008
Toxicity of metal-organic framework nanoparticles: from essential analyses to potential applications.	Romy Ettlinger, Ulrich Lächelt, R. Gref, P. Horcajada, T. Lammers, C. Serre, P. Couvreur, R. Morris, S. Wuttke	10.1039/d1cs00918d	https://doi.org/10.1039/d1cs00918d	Chemical Society Reviews	127	2022
Emergence of Functionalized Nanomedicines in Cancer Chemotherapy: Recent Advancements, Current Challenges and Toxicity Considerations	Mahfoozur Rahman, S. Beg, Aziz Ahmed, S. Swain	10.2174/18779123113036660002	https://doi.org/10.2174/18779123113036660002	-	31	2014
Molecular interactions of nanomaterials and organisms: defining biomarkers for toxicity and high-throughput screening using traditional and next-generation sequencing approaches.	R. Klaper, Devrah A Arndt, Jared Bozich, Gustavo A. Domínguez	10.1039/c3an01644g	https://doi.org/10.1039/c3an01644g	In Analysis	49	2014
Safety and Toxicity Implications of Multifunctional Drug Delivery Nanocarriers on Reproductive Systems In Vitro and In Vivo	Anas Ahmad	10.3389/ftox.2022.895667	https://doi.org/10.3389/ftox.2022.895667	Frontiers in Toxicology	11	2022
Therapeutic nanoparticles in clinics and under clinical evaluation.	C. Schütz, L. Juillerat-Jeanneret, Heinz Mueller, I. Lynch, M. Riediker	10.2217/nnm.13.8	https://doi.org/10.2217/nnm.13.8	Nanomedicine	220	2013
A review of imperative concerns against clinical translation of nanomaterials: Unwanted biological interactions of nanomaterials cause serious nanotoxicity	Z. Hussain, H. Thu, M. Haider, Shahzeb Khan, M. Sohail, Fahad Hussain, F. Khan, M. Farooq, A. Shuid	10.1016/j.jddst.2020.101867	https://doi.org/10.1016/j.jddst.2020.101867	-	16	2020
Systematic and mechanistic analysis of AuNP-induced nanotoxicity for risk assessment of nanomedicine	Euiyeon Lee, Minhyeong Lee, S. Kwon, Jongpil Kim, Youngeun Kwon	10.1186/s40580-022-00320-y	https://doi.org/10.1186/s40580-022-00320-y	Nano Convergence	14	2022
A Systematic Review of the Genotoxicity and Antigenotoxicity of Biologically Synthesized Metallic Nanomaterials: Are Green Nanoparticles Safe Enough for Clinical Marketing?	H. Barabadi, M. Najafi, H. Samadian, Asaad Azarnezhad, H. Vahidi, M. Mahjoub, Mahbobeh Koohiyan, A. Ahmadi	10.3390/medicina55080439	https://doi.org/10.3390/medicina55080439	Medicina	92	2019
Nanotechnology and health safety--toxicity and risk assessments of nanostructured materials on human health.	Surya Singh, H. Nalwa	10.1166/JNN.2007.922	https://doi.org/10.1166/JNN.2007.922	Journal of Nanoscience and Nanotechnology	268	2007
The bio-corona and its impact on nanomaterial toxicity	Dana Westmeier, Chunying Chen, R. Stauber, D. Docter	10.1515/ejnm-2015-0018	https://doi.org/10.1515/ejnm-2015-0018	-	30	2015
Nanomedicines for Cancer Therapy: An Update of FDA Approved and Those under Various Stages of Development	G. Pillai	10.15226/2374-6866/1/2/00109	https://doi.org/10.15226/2374-6866/1/2/00109	-	89	2014
Emergence of nanomedicine as cancer targeted magic bullets: recent development and need to address the toxicity apprehension.	Mahfoozur Rahman, M. Ahmad, Imran Kazmi, S. Akhter, M. Afzal, G. Gupta, V. Sinha	10.2174/157016312803305898	https://doi.org/10.2174/157016312803305898	Current Drug Discovery Technologies	61	2012
Understanding cellular interactions with nanomaterials: towards a rational design of medical nanodevices	Francisca Villanueva-Flores, Andres Castro-Lugo, O. Ramírez, L. A. Palomares	10.1088/1361-6528/ab5bc8	https://doi.org/10.1088/1361-6528/ab5bc8	Nanotechnology	102	2019
Toxicological considerations of clinically applicable nanoparticles	L. Yildirimer, Nguyen T. K. Thanh, M. Loizidou, A. Seifalian	-	-	-	89	2011
A Review of the Current State of Nanomedicines for Targeting and Treatment of Cancers: Achievements and Future Challenges	A. Kermanizadeh, N. Jacobsen, F. Murphy, Leagh G. Powell, L. Parry, Haiyuan Zhang, P. Møller	10.1002/adtp.202000186	https://doi.org/10.1002/adtp.202000186	Advances in Therapy	8	2020
A Recent Review on Cancer Nanomedicine	P. Giri, Anurag Banerjee, Buddhadev Layek	10.3390/cancers15082256	https://doi.org/10.3390/cancers15082256	Cancers	44	2023
Nanotoxicology: evaluating toxicity potential of drug-nanoparticles	V. Patravale, P. Dandekar, R. Jain	10.1533/9781908818195.123	https://doi.org/10.1533/9781908818195.123	-	50	2012
Pre-clinical immunotoxicity studies of nanotechnology-formulated drugs: Challenges, considerations and strategy.	M. Dobrovolskaia	10.1016/j.jconrel.2015.08.056	https://doi.org/10.1016/j.jconrel.2015.08.056	Journal of Controlled Release	157	2015
Where Is Nano Today and Where Is It Headed? A Review of Nanomedicine and the Dilemma of Nanotoxicology.	Cátia Domingues, Ana Santos, C. Alvarez‐Lorenzo, A. Concheiro, I. Jarak, F. Veiga, Isabela S Barbosa, M. Dourado, A. Figueiras	10.1021/acsnano.2c00128	https://doi.org/10.1021/acsnano.2c00128	ACS Nano	90	2022
Comprehensive utilization and biomedical application of MXenes - A systematic review of cytotoxicity and biocompatibility	S. Sagadevan, W. Oh	10.1016/j.jddst.2023.104569	https://doi.org/10.1016/j.jddst.2023.104569	Journal of Drug Delivery Science and Technology	17	2023
Challenges and opportunities in the advancement of nanomedicines.	A. Wei, J. Mehtala, A. Patri	10.1016/j.jconrel.2012.10.007	https://doi.org/10.1016/j.jconrel.2012.10.007	Journal of Controlled Release	92	2012
Toxicity and Cytotoxicity Effects of Selected Nanoparticles: A Review	O. R. Odaudu, A. A. Akinsiku	10.1088/1755-1315/1054/1/012007	https://doi.org/10.1088/1755-1315/1054/1/012007	IOP Conference Series: Earth and Environment	15	2022
Chapter 12:The Challenge of Regulating Nanomedicine: Key Issues	R. Bawa, Y. Barenholz, A. Owen	10.1039/9781782622536-00290	https://doi.org/10.1039/9781782622536-00290	-	8	2016
Drug Delivery Using Theranostics: An Overview of its Use, Advantages and Safety Assessment	B. G. Chiari-Andréo, M. P. Abuçafy, Eloisa B. Manaia, Bruna L. da Silva, N. C. Rissi, J. A. Oshiro-Júnior, L. A. Chiavacci	10.2174/1573413715666190618162321	https://doi.org/10.2174/1573413715666190618162321	-	8	2020
Targeted Nanomedicines for Cancer Therapy, From Basics to Clinical Trials.	Z. Eskandari, F. Bahadori, B. Çelik, H. Onyuksel	10.18433/jpps30583	https://doi.org/10.18433/jpps30583	Journal of Pharmacy & Pharmaceutical Sciences	22	2020
The Clinical Translation of Organic Nanomaterials for Cancer Therapy: A Focus on Polymeric Nanoparticles, Micelles, Liposomes and Exosomes.	Stefano Palazzolo, Samer Bayda, Mohamad Hadla, I. Caligiuri, G. Corona, G. Toffoli, F. Rizzolio	10.2174/0929867324666170830113755	https://doi.org/10.2174/0929867324666170830113755	Current Medicinal Chemistry	139	2017
A REVIEW OF NANOPARTICLE INNOVATIONS IN CANCER THERAPY: IMPLICATIONS, TARGETING MECHANISMS AND CLINICAL PROSPECTS	L. R., R. Velmurugan	10.22159/ijap.2024v16i3.49358	https://doi.org/10.22159/ijap.2024v16i3.49358	International Journal of Applied Pharmaceutics	0	2024
Realizing the clinical potential of cancer nanotechnology by minimizing toxicologic and targeted delivery concerns.	Sanjay Singh, Arati Sharma, G. Robertson	10.1158/0008-5472.CAN-12-1527	https://doi.org/10.1158/0008-5472.CAN-12-1527	Cancer Research	81	2012
State of the Art of Silica Nanoparticles: An Overview on Biodistribution and Preclinical Toxicity Studies.	Joshua Yu, Nirnoy Dan, Seyyed Majid Eslami, Xiuling Lu	10.1208/s12248-024-00906-w	https://doi.org/10.1208/s12248-024-00906-w	AAPS Journal	6	2024
Nanoparticles in medicine: Current challenges facing inorganic nanoparticle toxicity assessments and standardizations.	M. Hofmann-Amtenbrink, D. Grainger, H. Hofmann	10.1016/j.nano.2015.05.005	https://doi.org/10.1016/j.nano.2015.05.005	Nanomedicine : nanotechnology, biology, and medicine	182	2015
Hazard Assessment of Polymeric Nanobiomaterials for Drug Delivery: What Can We Learn From Literature So Far	Sandra Jesus, Mélanie Schmutz, C. Som, G. Borchard, P. Wick, O. Borges	10.3389/fbioe.2019.00261	https://doi.org/10.3389/fbioe.2019.00261	Frontiers in Bioengineering and Biotechnology	60	2019
A special issue on nanotoxicology	Carsten Weiss, S. Diabaté	10.1007/s00204-011-0707-0	https://doi.org/10.1007/s00204-011-0707-0	Archives of Toxicology	20	2011
Toxicology and Safety of Nanoparticles in Drug Delivery System	Klintean Wunnapuk	10.1002/9781119769644.ch13	https://doi.org/10.1002/9781119769644.ch13	Fundamentals of Drug Delivery	0	2021
A review of the current scientific and regulatory status of nanomedicines and the challenges ahead.	Sia Chong Hock, Yan Mei Ying, Chan Lai Wah	-	-	PDA journal of pharmaceutical science and technology	39	2011
EXPERIMENTAL METHODS AND IN VITRO CYTOXICITY AND GENOTOXICITY OF NANOMATERIALS	T. Webster, D. Stout, Sushma Kalmodia, B. Basu	10.1142/S1793984413400084	https://doi.org/10.1142/S1793984413400084	-	3	2013
Nanomaterial and toxicity: what can proteomics tell us about the nanotoxicology?	Dijendra Nath Roy, R. Goswami, A. Pal	10.1080/00498254.2016.1205762	https://doi.org/10.1080/00498254.2016.1205762	Xenobiotica; the fate of foreign compounds in biological systems	36	2017
Organoids: A new approach in toxicity testing of nanotherapeutics	S. U. Nabi, Sofi Imtiyaz Ali, M. Rather, Wajid Mohammad Sheikh, Mehvish Altaf, Hemant Singh, Peerzada Tajamul Mumtaz, N. Mishra, Sheikh Uzma Nazir, S. Bashir	10.1002/jat.4206	https://doi.org/10.1002/jat.4206	Journal of Applied Toxicology	21	2021
The toxicity of nanoparticles and their interaction with cells: an in vitro metabolomic perspective	Mohammad Awashra, P. Młynarz	10.1039/d2na00534d	https://doi.org/10.1039/d2na00534d	Nanoscale Advances	47	2023
Green synthesis of silver nanoparticles: an approach to overcome toxicity.	Nidhija Roy, A. Gaur, Aditi Jain, Susinjan Bhattacharya, V. Rani	10.1016/j.etap.2013.07.005	https://doi.org/10.1016/j.etap.2013.07.005	Environmental Toxicology and Pharmacology	159	2013
Assessing inorganic nanoparticle toxicity through omics approaches.	Yanchen Li, Christopher Vulpe, Twan Lammers, R. M. Pallares	10.1039/d4nr02328e	https://doi.org/10.1039/d4nr02328e	Nanoscale	2	2024
Update on current and potential nanoparticle cancer therapies	J. Rink, M. Plebanek, S. Tripathy, C. Thaxton	10.1097/CCO.0000000000000012	https://doi.org/10.1097/CCO.0000000000000012	Current Opinion in Oncology	45	2013
Nano-scale delivery: A comprehensive review of nano-structured devices, preparative techniques, site-specificity designs, biomedical applications, commercial products, and references to safety, cellular uptake, and organ toxicity	A. Abdellatif, H. Mohammed, Riaz A. Khan, VarshaM. Singh, A. Bouazzaoui, Mohammad Yusuf, N. Akhtar, Maria Khan, A. Al-Subaiyel, Salman A. A. Mohammed, Mohsen S. Al-Omar	10.1515/ntrev-2021-0096	https://doi.org/10.1515/ntrev-2021-0096	-	33	2021
A Perspective on Therapeutic Applications and Strategies to Mitigate Toxicity of Metallic Nanoparticles.	Arjunan Karuppaiah, Divakar Selvaraj, M. Sellappan, A. Nagarajan, D. Babu, H. Rahman, Thiagarajan Madheswaran, Bharadhan Bose, T. Natrajan	10.2174/1381612829666230109111635	https://doi.org/10.2174/1381612829666230109111635	Current pharmaceutical design	3	2023
Low-toxic and safe nanomaterials by surface-chemical design, carbon nanotubes, fullerenes, metallofullerenes, and graphenes.	Liang Yan, Feng Zhao, Shoujian Li, Zhong-bo Hu, Yuliang Zhao	10.1039/c0nr00647e	https://doi.org/10.1039/c0nr00647e	Nanoscale	245	2011
Toxicity Evaluation for Safe Use of Nanomaterials: Recent Achievements and Technical Challenges	S. Hussain, Laura K. Braydich-Stolle, A. Schrand, R. C. Murdock, Kyung O. Yu, David Mattie, J. Schlager, M. Terrones	10.1002/adma.200801395	https://doi.org/10.1002/adma.200801395	-	248	2009
Metallodrugs in cancer nanomedicine.	Quim Peña, Alec Wang, Orysia Zaremba, Yang Shi, H. W. Scheeren, J. Metselaar, F. Kiessling, R. M. Pallares, S. Wuttke, T. Lammers	10.1039/d1cs00468a	https://doi.org/10.1039/d1cs00468a	Chemical Society Reviews	54	2022
Systems Approaches for Toxicological Assessment of Nanomaterials	H. Yepiskoposyan, M. Talikka, V. Belcastro, N. Ivanov, D. Marescotti, M. Peitsch, J. Hoeng	10.1201/9780429299742-12	https://doi.org/10.1201/9780429299742-12	-	0	2021
Review of the efficacy of nanoparticle-based drug delivery systems for cancer treatment	Karthikeyan Elumalai, Sivaneswari Srinivasan, Anandakumar Shanmugam	10.1016/j.bmt.2023.09.001	https://doi.org/10.1016/j.bmt.2023.09.001	Biomedical Technology	158	2024
Pharmaceutical and toxicological properties of engineered nanomaterials for drug delivery.	M. Palombo, M. Deshmukh, Daniel R. Myers, Jieming Gao, Z. Székely, P. Sinko	10.1146/annurev-pharmtox-010611-134615	https://doi.org/10.1146/annurev-pharmtox-010611-134615	Annual Review of Pharmacology and Toxicology	46	2014
Nanoparticle therapeutics: FDA approval, clinical trials, regulatory pathways, and case study.	A. Eifler, C. Thaxton	10.1007/978-1-61779-052-2_21	https://doi.org/10.1007/978-1-61779-052-2_21	Methods in molecular biology	148	2011
Emerging Approaches and Perception of Toxicity Assessment in Nanomaterials	L. S.	10.23880/beba-16000168	https://doi.org/10.23880/beba-16000168	Bioequivalence &amp; Bioavailability International Journal	1	2022
Methods for the In Vitro Characterization of Nanomedicines—Biological Component Interaction	C. Fornaguera, C. Solans	10.3390/jpm7010002	https://doi.org/10.3390/jpm7010002	Journal of Personalized Medicine	41	2017
Evaluation of nanoparticle drug-delivery systems used in preclinical studies.	N. Sreeharsha, Nataraj Chitrapriya, Y. Jang, Vanaja Kenchappa	10.4155/tde-2020-0116	https://doi.org/10.4155/tde-2020-0116	Therapeutic delivery	7	2021
A Nanomedicine Structure-Activity Framework for Research, Development, and Regulation of Future Cancer Therapies.	Brian Youden, Runqing Jiang, A. Carrier, M. Servos, Xu Zhang	10.1021/acsnano.2c06337	https://doi.org/10.1021/acsnano.2c06337	ACS Nano	17	2022
Therapeutic Nanoparticles and Associated Toxicity	A. Kumari, Vineet Kumar, S. Yadav	10.2174/157341311795542381	https://doi.org/10.2174/157341311795542381	-	9	2011
Use of Nanoparticles in Medicine	Puneet Utreja, Shivani Verma, Mahfoozur Rahman, L. Kumar	10.2174/2212711906666190724145101	https://doi.org/10.2174/2212711906666190724145101	-	21	2020
Molecular modeling in structural nano-toxicology: interactions of nano-particles with nano-machinery of cells.	N. Yanamala, V. Kagan, A. Shvedova	10.1016/j.addr.2013.05.005	https://doi.org/10.1016/j.addr.2013.05.005	Advanced Drug Delivery Reviews	56	2013
Progress in Nanomedicine: Approved and Investigational Nanodrugs.	Ventola Cl	-	-	-	205	2017
Nanoparticle systems reduce systemic toxicity in cancer treatment.	Hai Wang, Jianhua Yu, Xiongbin Lu, Xiaoming He	10.2217/nnm.15.166	https://doi.org/10.2217/nnm.15.166	Nanomedicine	69	2016
Challenges of moving theranostic nanomedicine into the clinic.	Deepika Singh, F. Dilnawaz, S. Sahoo	10.2217/nnm-2019-0401	https://doi.org/10.2217/nnm-2019-0401	Nanomedicine	64	2020
A Review of Pharmacological Treatment Options for Lung Cancer: Emphasis on Novel Nanotherapeutics and Associated Toxicity.	C. England, Chin F. Ng, V. V. van Berkel, H. Frieboes	10.2174/1389450116666150505122109	https://doi.org/10.2174/1389450116666150505122109	Current Drug Targets	9	2015
Regulatory perspective on the importance of ADME assessment of nanoscale material containing drugs.	B. Zolnik, N. Sadrieh	10.1016/j.addr.2009.03.006	https://doi.org/10.1016/j.addr.2009.03.006	Advanced Drug Delivery Reviews	119	2009
Patented and Approval Scenario of Nanopharmaceuticals with Relevancy to Biomedical Application, Manufacturing Procedure and Safety Aspects.	V. Agarwal, M. Bajpai, Ashish Sharma	10.2174/1872211312666180105114644	https://doi.org/10.2174/1872211312666180105114644	Recent Patents on Drug Delivery & Formulation	28	2018
Nanosponges for combination drug therapy: state-of-the-art and future directions.	M. Tannous, F. Trotta, R. Cavalli	10.2217/nnm-2020-0007	https://doi.org/10.2217/nnm-2020-0007	Nanomedicine	17	2020
The gap between endothelial cells: key to the quick escape of nanomaterials?	M. I. Setyawati, C. Y. Tay, D. Leong	10.2217/nnm.14.104	https://doi.org/10.2217/nnm.14.104	Nanomedicine	20	2014
Testing strategies for the safety of nanoparticles used in medical applications.	M. Dusinska, M. Dusinska, L. Fjellsbø, Z. Magdolénová, A. Rinna, E. Runden Pran, A. Bartoňová, E. Heimstad, M. Harju, L. Tran, B. Ross, L. Juillerat, B. Halamoda Kenzaui, F. Marano, S. Boland, R. Guadaginini, M. Saunders, L. Cartwright, S. Carreira, M. Whelan, Chen Kelin, Andrew Paul Worth, T. Palosaari, E. Burello, C. Housiadas, M. Pilou, K. Volkovová, J. Tulinska, A. Kažimı́rová, M. Barančoková…	10.2217/nnm.09.47	https://doi.org/10.2217/nnm.09.47	Nanomedicine	60	2009
Toxic effects and involved molecular pathways of nanoparticles on cells and subcellular organelles	Na Liu, M. Tang	10.1002/jat.3817	https://doi.org/10.1002/jat.3817	Journal of Applied Toxicology	93	2020
From Nanoparticles to Cancer Nanomedicine: Old Problems with New Solutions	Chi-Ling Chiang, M. Cheng, Chih-Hsin Lin	10.3390/nano11071727	https://doi.org/10.3390/nano11071727	Nanomaterials	27	2021
Nanotoxicology and safety evaluation of nanomedicines	L. Manzo	10.1109/NANO.2014.6968164	https://doi.org/10.1109/NANO.2014.6968164	IEEE International Conference on Nanotechnology	2	2014
Revisiting the cytotoxicity of quantum dots: an in-depth overview	S. Nikazar, Vishnu Sankar Sivasankarapillai, A. Rahdar, Salim Gasmi, P S Anumol, M. S. Shanavas	10.1007/s12551-020-00653-0	https://doi.org/10.1007/s12551-020-00653-0	Biophysical Reviews	90	2020
TOXICITY OF NANOPARTICLES ON ANIMAL AND HUMAN ORGANISM: CELL RESPONSE	Kateryna Vanivska, Lucia Dianová, Marko Halo Jr., Nikola Štefunková, Michal Lenický, T. Slanina, Filip Tirpák, P. Ivanič, R. Stawarz, P. Massányi	10.55251/jmbfs.10844	https://doi.org/10.55251/jmbfs.10844	Journal of Microbiology, Biotechnology and Food Sciences	2	2024
Development of Nanocapsules Containing Cytotoxic Agents- A Review	S. E. Priani, Tia Nur Setianty, R. Aryani, S. Fitrianingsih, Livia Syafnir	10.22487/j24428744.2021.v7.i2.15578	https://doi.org/10.22487/j24428744.2021.v7.i2.15578	Jurnal Farmasi Galenika (Galenika Journal of Pharmacy) (e-Journal)	2	2021
Nanoparticles and neurodegeneration: Insights on multiple pathways of programmed cell death regulated by nanoparticles.	Min Chen, Tianshu Wu	10.1016/j.scitotenv.2023.168739	https://doi.org/10.1016/j.scitotenv.2023.168739	Science of the Total Environment	2	2023
Nanomedicine: de novo design of nanodrugs.	Zaixing Yang, Seung-gu Kang, R. Zhou	10.1039/c3nr04535h	https://doi.org/10.1039/c3nr04535h	Nanoscale	52	2014
Machine Learning Models for Predicting Cytotoxicity of Nanomaterials.	Zuowei Ji, Wenjing Guo, E. Wood, Jie Liu, S. Sakkiah, Xiaoming Xu, T. Patterson, H. Hong	10.1021/acs.chemrestox.1c00310	https://doi.org/10.1021/acs.chemrestox.1c00310	Chemical Research in Toxicology	30	2022
Current methods and research progress in nanomaterials risk assessment.	Hong-jun Lin, Q. Bu, X. Cen, Yinglan Zhao	10.2174/138920012800166535	https://doi.org/10.2174/138920012800166535	Current drug metabolism	7	2012
History and Clinical Development of Nanomedicines, Nanostructure, and Nanoscale Sciences.	T. Nazir, Marya Ahmed, H. Mirza, Nida Taha	-	-	Alternative Therapies in Health and Medicine	0	2023
Nanomaterials in Targeting Cancer Cells with Nanotherapeutics: Transitioning Towards Responsive Systems.	Bhawana Jain, D. Verma, Reena Rawat, E. Berdimurodov	10.2174/0113816128317407240724065912	https://doi.org/10.2174/0113816128317407240724065912	Current pharmaceutical design	0	2024
Current Progress in Cancer Treatment Using Nanomaterials	Ruirui Zhu, Fang Zhang, Yudong Peng, Tianyou Xie, Yi Wang, Yin Lan	10.3389/fonc.2022.930125	https://doi.org/10.3389/fonc.2022.930125	Frontiers in Oncology	30	2022
Nanotoxicity	J. Bueno	10.1016/b978-0-12-817778-5.00006-3	https://doi.org/10.1016/b978-0-12-817778-5.00006-3	Nanopharmaceuticals	3	2020
Seek and destroy: improving PK/PD profiles of anticancer agents with nanoparticles	A. Rodallec, R. Fanciullino, B. Lacarelle, J. Ciccolini	10.1080/17512433.2018.1477586	https://doi.org/10.1080/17512433.2018.1477586	Expert Review of Clinical Pharmacology	17	2018
Revealing molecular dynamics of nanoparticles antimicrobial activity, toxicities and cope up strategies	Sana Zia, A. I. Aqib, Kaushik Pal, Nidhi Asthana, Afshan Muneer, M. Fatima, Tasleem Kausar, Samra Siddiqui, S. O. Rab	10.1016/j.molstruc.2024.138693	https://doi.org/10.1016/j.molstruc.2024.138693	Journal of Molecular Structure	1	2024
Update on carbon nanotube toxicity.	P. Simeonova	10.2217/nnm.09.25	https://doi.org/10.2217/nnm.09.25	Nanomedicine	45	2009
Toxicity of biodegradable nanoscale preparations.	F. Jian, Yi Zhang, Jing Wang, K. Ba, Runyi Mao, W. Lai, Yunfeng Lin	10.2174/138920012800166517	https://doi.org/10.2174/138920012800166517	Current drug metabolism	35	2012
Current Status and Future Direction of Nanomedicine: Focus on Advanced Biological and Medical Applications	Eun-Mi Kim, Hwan-Jeong Jeong	10.1007/s13139-016-0435-8	https://doi.org/10.1007/s13139-016-0435-8	Nuclear medicine and molecular imaging	21	2017
Challenges associated and approaches for successful translation of nanomedicines into commercial products.	V. Agrahari, P. Hiremath	10.2217/nnm-2017-0039	https://doi.org/10.2217/nnm-2017-0039	Nanomedicine	60	2017
Nanomaterial Induced Immune Responses and Cytotoxicity.	Ashraf Ali, M. Suhail, Shilu M. Mathew, M. Shah, S. Harakeh, Sultan Ahmad, Zulqarnain Kazmi, M. Alhamdan, A. Chaudhary, G. Damanhouri, I. Qadri	10.1166/JNN.2016.10885	https://doi.org/10.1166/JNN.2016.10885	Journal of Nanoscience and Nanotechnology	44	2016
Cytotoxicological pathways induced after nanoparticle exposure: studies of oxidative stress at the 'nano-bio' interface.	Henry Lujan, C. Sayes	10.1039/c7tx00119c	https://doi.org/10.1039/c7tx00119c	Toxicological Research	22	2017
Overview of the blood compatibility of nanomedicines: A trend analysis of in vitro and in vivo studies	P. Urban, N. Liptrott, S. Bremer	10.1002/wnan.1546	https://doi.org/10.1002/wnan.1546	Wiley Interdisciplinary Reviews: Nanomedicine and Nanobiotechnology	40	2018
Regulatory And Toxicology Issues Surrounding Nanomedicines	S. Chaudhari, R. Panchave	-	-	-	0	2022
Safety Assessment and Nanotoxicology of Nanomaterials in a Drug Delivery System	S. Fakurazi, S. Muhammad, M. J. Masarudin, M. Hussein	10.1201/9781003161196-7	https://doi.org/10.1201/9781003161196-7	Handbook of Research on Nano-Drug Delivery and Tissue Engineering	0	2022
For (nano) rules and regulations: the learning curve.	F. Shiekh, A. Hameed, Omar Farooq, Mohammad Uzair Lodhi	10.2217/nnm-2020-0219	https://doi.org/10.2217/nnm-2020-0219	Nanomedicine	1	2020
In Vitro Methods for Assessing Nanoparticle Toxicity.	Dustin T Savage, J. Z. Hilt, T. Dziubla	10.1007/978-1-4939-8916-4_1	https://doi.org/10.1007/978-1-4939-8916-4_1	Methods in molecular biology	85	2018
Preclinical Characterization of Engineered Nanoparticles Intended for Cancer Therapeutics	A. Patri, M. Dobrovolskaia, S. Stern, S. McNeil	10.1201/9781420006636-7	https://doi.org/10.1201/9781420006636-7	-	46	2006
Nanoparticle impact on innate immune cell pattern-recognition receptors and inflammasomes activation.	A. L. Silva, C. Peres, João Conniot, A. Matos, L. Moura, B. Carreira, Vanessa Sainz, A. Scomparin, R. Satchi‐Fainaro, V. Préat, H. Florindo	10.1016/j.smim.2017.09.003	https://doi.org/10.1016/j.smim.2017.09.003	Seminars in Immunology	71	2017
The Janus Facet of Nanomaterials	J. Kardos, K. Jemnitz, I. Jablonkai, A. Bóta, Z. Varga, J. Visy, László Héja	10.1155/2015/317184	https://doi.org/10.1155/2015/317184	BioMed Research International	6	2015
Cytotoxic Activity of Zinc Oxide Nanoparticles against Cancer Cells: A Systematic Review	Kyla Nicole Paglinawan Florece, Jean Marielle Rafael Bondoc, Ayessa Adelia Rimando Espejo, Benjamin Francisco Pionilla Felix, Lorenz Michael Araos Liberato, Lance William Trinidad, Joshua Cristobal Tolentino, Jona-Maye Eirene Manaois Vargas, Pamela Bremner	10.5530/ajbls.2022.11.33	https://doi.org/10.5530/ajbls.2022.11.33	Asian Journal of Biological and Life Sciences	0	2022
CHAPTER 8:Toxicology of Designer/Engineered Metallic Nanoparticles	H. Hwang, P. Ray, H. Yu, Xiaojia He	10.1039/9781849735469-00190	https://doi.org/10.1039/9781849735469-00190	-	18	2012
Current approaches for safer design of engineered nanomaterials.	Ruth Hwang, Vahid Mirshafiee, Yifang Zhu, T. Xia	10.1016/j.ecoenv.2018.09.077	https://doi.org/10.1016/j.ecoenv.2018.09.077	Ecotoxicology and Environmental Safety	31	2018
Biocompatibility of nanomaterials and their immunological properties	T. Kyriakides, Arindam Raj, Tiffany H Tseng, Hugh Xiao, R. Nguyen, Farrah S. Mohammed, Saiti S Halder, Mengqing Xu, Michelle Wu, Shuozhen Bao, Wendy C. Sheu	10.1088/1748-605X/abe5fa	https://doi.org/10.1088/1748-605X/abe5fa	Biomedical Materials	67	2021
Nanomedicine Advancements in Cancer Therapy: A Scientific Review	Wael Abu Dayyih, Mohammad Hailat, Shahd Albtoush, Eslam Albtoush, Alaa Azeez Abu Dayah, Ibrahim Alabbadi, Mohammed F Hamad	10.35516/jjps.v17i3.2384	https://doi.org/10.35516/jjps.v17i3.2384	Jordan Journal of Pharmaceutical Sciences	2	2024
An Overview of Green Synthesis and Potential Pharmaceutical Applications of Nanoparticles as Targeted Drug Delivery System in Biomedicines.	S. Mittal, C. M. Chakole, Aman Sharma, J. Pandey, M. Chauhan	10.1055/a-1801-6793	https://doi.org/10.1055/a-1801-6793	Drug research	1	2022
Nanosafety: An Evolving Concept to Bring the Safest Possible Nanomaterials to Society and Environment	Filipa Lebre, N. Chatterjee, S. Costa, Eli Fernández-de-Gortari, Carla Lopes, J. Meneses, Luís Ortiz, A. Ribeiro, Vânia Vilas-Boas, Ernesto Alfaro-Moreno	10.3390/nano12111810	https://doi.org/10.3390/nano12111810	Nanomaterials	18	2022
Nanoparticles toxicity: an overview of its mechanism and plausible mitigation strategies	Nitin Sharma, B. D. Kurmi, Dilpreet Singh, Sidharth Mehan, Kushagra Khanna, R. Karwasra, Shobhit Kumar, Amit Chaudhary, Vikash Jhakmola, Anjana Sharma, Sachin Kumar Singh, Kamal Dua, Dipti Kakkar	10.1080/1061186X.2024.2316785	https://doi.org/10.1080/1061186X.2024.2316785	Journal of drug targeting (Print)	10	2024
Experimental Methods for the Biological Evaluation of Nanoparticle-Based Drug Delivery Risks	R. Pandey, J. Vidić, Riya Mukherjee, Chung-Ming Chang	10.3390/pharmaceutics15020612	https://doi.org/10.3390/pharmaceutics15020612	Pharmaceutics	15	2023
Toxicity of metal and metal oxide nanoparticles	H. Karlsson, M. Toprak, B. Fadeel	10.1016/b978-0-12-823292-7.00002-4	https://doi.org/10.1016/b978-0-12-823292-7.00002-4	Handbook on the Toxicology of Metals	29	2022
2. Nanotoxicity and the immune system	-	10.1515/9783110579093-002	https://doi.org/10.1515/9783110579093-002	Nanomaterials Safety	0	2018
Nanotoxicity: the toxicity research progress of metal and metal-containing nanoparticles.	Lingling Ding, Zhidong Liu, M. O. Aggrey, Chunhua Li, Jing Chen, Ling Tong	10.2174/138955751507150424104334	https://doi.org/10.2174/138955751507150424104334	Mini-Reviews in Medical Chemistry	39	2015
Design Considerations and Assays for Hemocompatibility of FDA-Approved Nanoparticles	Amit Kumar Saha, Min-Yi S Zhen, F. Erogbogbo, Anand K. Ramasubramanian	10.1055/s-0039-1688491	https://doi.org/10.1055/s-0039-1688491	Seminars in Thrombosis and Hemostasis	10	2019
Engineered Nanomaterials: The Challenges and Opportunities for Nanomedicines	Fahad Albalawi, M. Hussein, S. Fakurazi, M. J. Masarudin	10.2147/IJN.S288236	https://doi.org/10.2147/IJN.S288236	International Journal of Nanomedicine	45	2021
Clinical Nanomaterials: A Safe‐by‐Design Strategy towards Safer Nanomaterials in Nanomedicines (Adv. Mater. 45/2019)	Liang Yan, Feng Zhao, Jing Wang, Y. Zu, Zhanjun Gu, Yuliang Zhao	10.1002/adma.201970325	https://doi.org/10.1002/adma.201970325	Advances in Materials	4	2019
Theranostic nanoparticles engineered for clinic and pharmaceutics.	Xiaowei Ma, Yuliang Zhao, Xing-jie Liang	10.1021/ar2000056	https://doi.org/10.1021/ar2000056	Accounts of Chemical Research	247	2011
Mechanistic insight on nanomaterial-induced reactive oxygen species formation.	Jianzhong Cao, Qingchun Wu, Xuting Liu, Xiangyu Zhu, Chunfeng Huang, Xinyu Wang, Yang Song	10.1016/j.jes.2024.03.009	https://doi.org/10.1016/j.jes.2024.03.009	Journal of Environmental Science	3	2024
Nanotoxicity Assessment: A Necessity	Monica Joshi, B. Prabhakar	10.2174/2210681209666190228142315	https://doi.org/10.2174/2210681209666190228142315	-	2	2020
Therapeutic Nanoparticles: Advantages and Toxicity	Dr. Lata Ramrakhiani	10.54105/ijee.c1828.051322	https://doi.org/10.54105/ijee.c1828.051322	Indian Journal of Environment Engineering	0	2022
Advances in nanomaterials for precision drug delivery: Insights into pharmacokinetics and toxicity	Devika Tripathi, Prashant Pandey, Sakshi Sharma, A. Rai, Manjunatha Prabhu B.H.	10.34172/bi.30573	https://doi.org/10.34172/bi.30573	BioImpacts	0	2024
Drug Delivery Systems Based on Nanoparticles and Related Nanostuctures.	A. Nikezić, A. Bondžić, V. Vasić	10.1016/j.ejps.2020.105412	https://doi.org/10.1016/j.ejps.2020.105412	European Journal of Pharmaceutical Sciences	56	2020
Inorganic-organic Nanomaterials for Therapeutics and Molecular Imaging Applications	Alaa A. A. Aljabali, Mohammad A. Obeid	10.2174/2210681209666190807145229	https://doi.org/10.2174/2210681209666190807145229	-	16	2020
Nanosafety: towards safer design of nanomedicines	Bengt Fadeel	10.1111/joim.12137	https://doi.org/10.1111/joim.12137	Journal of Internal Medicine	35	2013
Application of Nano Drug Delivery System (NDDS) in Cancer Therapy: A Review.	Junyu Liu, Shuqin Li, Jia Wang, Nannan Li, Jingna Zhou, Haixia Chen	10.2174/1574892817666220713150521	https://doi.org/10.2174/1574892817666220713150521	Recent Patents on Anti-Cancer Drug Discovery	23	2022
How can we fine-tune nanoparticles to improve drug delivery?	Zibiao Li	10.4155/tde-2017-0031	https://doi.org/10.4155/tde-2017-0031	Therapeutic delivery	10	2017
A predictive toxicological paradigm for the safety assessment of nanomaterials.	Huan Meng, T. Xia, S. George, A. Nel	10.1021/nn9005973	https://doi.org/10.1021/nn9005973	ACS Nano	318	2009
Comprehensive Analysis of the Potential Toxicity of Magnetic Iron Oxide Nanoparticles for Medical Applications: Cellular Mechanisms and Systemic Effects	J. Nowak-Jary, B. Machnicka	10.3390/ijms252212013	https://doi.org/10.3390/ijms252212013	International Journal of Molecular Sciences	0	2024
Pharmaceutical Nanotechnology: Overcoming Drug Delivery Challenges in Contemporary Medicine	S. Ganta, Amit Singh, T. Coleman, David C Williams, M. Amiji	10.1007/978-1-4614-2140-5_10	https://doi.org/10.1007/978-1-4614-2140-5_10	-	3	2014
Facilitating Translational Nanomedicine via Predictive Safety Assessment.	Vahid Mirshafiee, Wen Jiang, Bingbing Sun, Xiang Wang, T. Xia	10.1016/j.ymthe.2017.03.011	https://doi.org/10.1016/j.ymthe.2017.03.011	Molecular Therapy	28	2017
Mechanistic Understanding of Toxicity from Nanocatalysts	Cuijuan Jiang, Jianbo Jia, Shumei Zhai	10.3390/ijms150813967	https://doi.org/10.3390/ijms150813967	International Journal of Molecular Sciences	25	2014
Nanomaterial marvels: Pioneering applications and cutting-edge advancements in drug delivery	Priyajit Chatterjee, Subhendu Dhibar	10.59400/nmm.v3i2.220	https://doi.org/10.59400/nmm.v3i2.220	Nano and Medical Materials	2	2023
Mechanistic Insights into the Biological Effects of Engineered Nanomaterials: A Focus on Gold Nanoparticles	Nhung H. A. Nguyen, P. Falagan-Lotsch	10.3390/ijms24044109	https://doi.org/10.3390/ijms24044109	International Journal of Molecular Sciences	18	2023
Evaluating Nanomedicines: Obstacles and Advancements.	M. Swierczewska, Rachael M. Crist, S. McNeil	10.1007/978-1-4939-7352-1_1	https://doi.org/10.1007/978-1-4939-7352-1_1	Methods in molecular biology	23	2018
Rational Approach for the Safe Design of Nanomaterials	A. Costa	10.1201/b16562-5	https://doi.org/10.1201/b16562-5	-	5	2014
Nanotoxicology	Pavani K. Gonnabathula, N. Mekala, Praveen Kumar Relangi	10.1201/9780429259333-20	https://doi.org/10.1201/9780429259333-20	Nanotechnology in Biology and Medicine	0	2019
Nanoparticle-Based Drugs: A Potential Armamentarium of Effective Anti-Cancer Therapies.	Khurshid Ahmad, G. Rabbani, Mohd Hassan Baig, J. Lim, M. E. Khan, E. J. Lee, G. Ashraf, I. Choi	10.2174/1389200218666170823115647	https://doi.org/10.2174/1389200218666170823115647	Current drug metabolism	23	2017
Characterization of Manufactured Nanomaterials, Dispersion, and Exposure for Toxicological Testing	K. Jensen, G. Pojana, D. Bilaničová	10.1201/b16562-6	https://doi.org/10.1201/b16562-6	-	6	2014
Toxicity And Surface Modification Of Dendrimers: A Critical Review.	R. Kharwade, Payal Badole, N. Mahajan, S. More	10.2174/1567201818666211021160441	https://doi.org/10.2174/1567201818666211021160441	Current Drug Delivery	20	2021
systematic review on the applications of nanoparticles in dentistry	Sedighe Shojaie Barjoee, A. Fathi	10.53730/ijhs.v6ns6.11472	https://doi.org/10.53730/ijhs.v6ns6.11472	International Journal of Health Sciences	0	2022
The Hitchhiker’s Guide to Human Therapeutic Nanoparticle Development	T. Ramos, Carlos A. Villacis-Aguirre, Katherine V. López-Aguilar, Leandro Santiago Padilla, C. Altamirano, Jorge R. Toledo, N. Santiago Vispo	10.3390/pharmaceutics14020247	https://doi.org/10.3390/pharmaceutics14020247	Pharmaceutics	25	2022
Application of Nanoparticles in Cancer Treatment: A Concise Review	Mariana Sell, Ana Rita Lopes, Maria Escudeiro, Bruno Esteves, Ana R. Monteiro, T. Trindade, L. Cruz-Lopes	10.3390/nano13212887	https://doi.org/10.3390/nano13212887	Nanomaterials	21	2023
Nanoparticle based medicines: approaches for evading and manipulating the mononuclear phagocyte system and potential for clinical translation.	Jessica A Mills, Fei Liu, Thomas R Jarrett, N. Fletcher, K. Thurecht	10.1039/d2bm00181k	https://doi.org/10.1039/d2bm00181k	Biomaterials Science	26	2022
Complexity and simplification in the development of nanomedicines.	Matthias Barz	10.2217/nnm.15.146	https://doi.org/10.2217/nnm.15.146	Nanomedicine	23	2015
Cancer Nanomedicine: Emerging Strategies and Therapeutic Potentials	Manman Xu, Xinpu Han, Hongtai Xiong, Yijie Gao, Bowen Xu, Guanghui Zhu, Jie Li	10.3390/molecules28135145	https://doi.org/10.3390/molecules28135145	Molecules	48	2023
Nanotechnology Toward Treating Cancer	G. Pillai	10.1016/b978-0-12-814029-1.00009-0	https://doi.org/10.1016/b978-0-12-814029-1.00009-0	Applications of Targeted Nano Drugs and Delivery Systems	17	2019
Toxicity of nanoparticles	A. Saei, M. Mahmoudi	10.4155/fseb2013.14.74	https://doi.org/10.4155/fseb2013.14.74	-	3	2015
Cadmium-containing Quantum Dots: Current Perspectives on Their Application as Nanomedicine and Toxicity Concerns.	Jing Wang, Rutao Liu, Bing Liu	10.2174/1389557516666160211121247	https://doi.org/10.2174/1389557516666160211121247	Mini-Reviews in Medical Chemistry	22	2016
Various Nanoparticles and their In Vivo Toxicity: A Review	S. Chatterjee, S. Chatterjee	-	-	-	2	2020
Emerging therapeutic nanotechnologies in pancreatic cancer: advances, risks and challenges.	Ana Rebelo, C. Reis	10.4155/tde-2018-0048	https://doi.org/10.4155/tde-2018-0048	Therapeutic delivery	3	2018
Nanotechnology in drug delivery applications: A review	A. Nayak, A. Dhara	-	-	-	13	2010
Could nanoparticles that mimic the NADPH oxidase be used to kill tumor cells?	H. Petty	10.2217/nnm-2016-0193	https://doi.org/10.2217/nnm-2016-0193	Nanomedicine	6	2016
Nano-based drug delivery system for therapeutics: a comprehensive review	Satyendra Prakash	10.1088/2057-1976/acedb2	https://doi.org/10.1088/2057-1976/acedb2	Biomedical engineering and physics express	16	2023
Nanoengineered approaches to improve the efficacy of targeted drug delivery for the treatment of malignancy: a comprehensive review	Jagabandhu Bag, S. Banerjee, Arnab De, S. Manna, Subhasis Banerjee, S. K. A. Kumar, Sourav De	10.1186/s43094-023-00541-w	https://doi.org/10.1186/s43094-023-00541-w	Future Journal of Pharmaceutical Sciences	6	2023
Cancer nanomedicine: a review of nano-therapeutics and challenges ahead	M. Nirmala, Uma Kizhuveetil, Athira Johnson, B. G, R. Nagarajan, Vignesh Muthuvijayan	10.1039/d2ra07863e	https://doi.org/10.1039/d2ra07863e	RSC Advances	44	2023
Unraveling the Safety Profile of Nanoscale Particles and Materials - From Biomedical to Environmental Applications	A. Gomes, Marisa P. Sarriá	10.5772/65837	https://doi.org/10.5772/65837	-	19	2018
Programmed cell death: molecular mechanisms and implications for safety assessment of nanomaterials.	F. T. Andón, B. Fadeel	10.1021/ar300020b	https://doi.org/10.1021/ar300020b	Accounts of Chemical Research	228	2013
Challenges in the Assessment of Nanotoxicity, Recommendations, and Safe-by-Design Nanomedicines to Counter Toxicological Problems	DR.G.V.S.Subbaroy sarma Dr.G.V.S.Subbaroy Sharma G.V.S.S.Sarma, Manoj Kumar Enamala, M. Nikolova, M. Chavali, Sudhakar Reddy Pamanji	10.1201/9780429299742-16	https://doi.org/10.1201/9780429299742-16	-	0	2021
Insights into the Mechanisms of Nanotoxicity and Evaluation of Nanomaterials	V. Yata	10.1201/9780429299742-10	https://doi.org/10.1201/9780429299742-10	-	0	2021
Nanotoxicity	M. Rudrapal, D. Chetia, K. Sarwa, S. Bhattacharya	10.1201/9780429259333-22	https://doi.org/10.1201/9780429259333-22	Nanotechnology in Biology and Medicine	7	2019
Role of Graphene Nano-Composites in Cancer Therapy: Theranostic Applications, Metabolic Fate and Toxicity Issues.	Mahfoozur Rahman, M. Ahmad, J. Ahmad, Jamia Firdous, F. Ahmad, Gohar Mushtaq, M. Kamal, S. Akhter	10.2174/1389200215666141125120633	https://doi.org/10.2174/1389200215666141125120633	Current drug metabolism	37	2014
An overview of synthesis, characterization, applications and associated adverse effects of bioactive nanoparticles.	Vaishnavi Bommakanti, Madhura Banerjee, Divik Shah, Kowdi Manisha, Kavya Sri, Satarupa Banerjee	10.1016/j.envres.2022.113919	https://doi.org/10.1016/j.envres.2022.113919	Environmental Research	16	2022
Determining the relationship between nanoparticle characteristics and immunotoxicity: key challenges and approaches.	Christopher A. W. David, A. Owen, N. Liptrott	10.2217/nnm-2016-0017	https://doi.org/10.2217/nnm-2016-0017	Nanomedicine	27	2016
Interdependency of influential parameters in therapeutic nanomedicine	Seyed Mehdi Kamali Shahri, Shahriar Sharifi, M. Mahmoudi	10.1080/17425247.2021.1921732	https://doi.org/10.1080/17425247.2021.1921732	Expert Opinion on Drug Delivery	8	2021
Nanomedicines for subcellular targeting: the mitochondrial perspective.	O. Oladimeji, Jude Akinyelu, Moganavelli Singh	10.2174/0929867326666191125092111	https://doi.org/10.2174/0929867326666191125092111	Current Medicinal Chemistry	8	2019
Nanomedicines: A Focus on Nanomaterials as Drug Delivery System with Current Trends and Future Advancement.	J. Pandey, R. Dubey, Aditya Kate, Bhairav Prasad, Arzoo Sinha, Mohit Mishra	10.1055/a-1824-4619	https://doi.org/10.1055/a-1824-4619	Drug research	4	2022
Strategies in overcoming the challenges of cytotoxic agents using smart colloidal solid lipid nanoparticles and nanostructured lipid carriers - A review	R. Panda, Ketousetuo Kuotsu	10.31024/AJPP.2019.5.4.1	https://doi.org/10.31024/AJPP.2019.5.4.1	Asian Journal of Pharmacy and Pharmacology	0	2019
The hurdles of nanotoxicity in transplant nanomedicine.	Amber M. Nagy, Nicholas L. Robbins	10.2217/nnm-2019-0192	https://doi.org/10.2217/nnm-2019-0192	Nanomedicine	11	2019
Nano-Neurotheranostics: Impact of Nanoparticles on Neural Dysfunctions and Strategies to Reduce Toxicity for Improved Efficacy	C. Vinod, S. Jena	10.3389/fphar.2021.612692	https://doi.org/10.3389/fphar.2021.612692	Frontiers in Pharmacology	21	2021
Nanocarriers for anticancer drugs: Challenges and perspectives	A. Alqosaibi	10.1016/j.sjbs.2022.103298	https://doi.org/10.1016/j.sjbs.2022.103298	Saudi Journal of Biological Sciences	30	2022
Preclinical Toxicity Assessment of Ti‐Based MXene Nanomaterials for Advanced Theranostic Applications	Barkha Singh, Rohan Bahadur, Deepika Rai, Rohit Srivastava	10.1002/adtp.202300268	https://doi.org/10.1002/adtp.202300268	Advances in Therapy	2	2024
Nanotechnology in healthcare, and its safety and environmental risks	Xiaohan Ma, Yaxin Tian, Ren Yang, Haowei Wang, Latifa W. Allahou, Jinke Chang, Gareth Williams, Jonathan C. Knowles, Alessandro Poma	10.1186/s12951-024-02901-x	https://doi.org/10.1186/s12951-024-02901-x	Journal of Nanobiotechnology	5	2024
Nanosafety: Towards Safer Nanoparticles by Design.	N. Bastus, V. Puntes	10.2174/0929867324666170413124915	https://doi.org/10.2174/0929867324666170413124915	Current Medicinal Chemistry	30	2017
Omics Approaches for the Assessment of Biological Responses to Nanoparticles.	Yasmin Abdelkader, Luis Pérez-Dávalos, R. Leduc, René P. Zahédi, H. I. Labouta	10.1016/j.addr.2023.114992	https://doi.org/10.1016/j.addr.2023.114992	Advanced Drug Delivery Reviews	21	2023
Targeted Drug Delivery to Cancer Stem Cells through Nanotechnological Approaches.	Wenjiao Sun, Guoliang Chen, Fangyu Du, Xiaohu Li	10.2174/1574888X15999201001204727	https://doi.org/10.2174/1574888X15999201001204727	Current Stem Cell Research & Therapy	5	2020
Toxicokinetics, dose-response, and risk assessment of nanomaterials: Methodology, challenges, and future perspectives.	Qiran Chen, J. Riviere, Zhoumeng Lin	10.1002/wnan.1808	https://doi.org/10.1002/wnan.1808	Wiley Interdisciplinary Reviews: Nanomedicine and Nanobiotechnology	21	2022
Molecular Bases of Nanotoxicology	A. Tino, A. Ambrosone, V. Marchesano, C. Tortiglione	10.1002/9783527675821.CH09	https://doi.org/10.1002/9783527675821.CH09	-	6	2014
Advances in the Use of Nanomaterials in Tumour Therapy: Challenges and Prospects	Hongmei Yang, Chen Li, Qiang Xie	10.58567/ci02010006	https://doi.org/10.58567/ci02010006	Cancer Insight	9	2023
Nanoparticle food applications and their toxicity: current trends and needs in risk assessment strategies.	J. de Oliveira Mallia, Russel Galea, R. Nag, E. Cummins, R. Gatt, V. Valdramidis	10.4315/JFP-21-184	https://doi.org/10.4315/JFP-21-184	Journal of Food Protection	10	2021
An insight into impact of nanomaterials toxicity on human health	Wajhul Qamar, Shweta Gulia, Mohammad Athar, Razi Ahmad, M. T. Imam, Prakash Chandra, Bhupendra Pratap Singh, Rizwanul Haque, M. Hassan, Shakilur Rahman	10.7717/peerj.17807	https://doi.org/10.7717/peerj.17807	PeerJ	4	2024
Nanomedicines: Emerging Platforms in Smart Chemotherapy Treatment—A Recent Review	M. Arafat, Molham Sakkal, R. Beiram, Salahdein Aburuz	10.3390/ph17030315	https://doi.org/10.3390/ph17030315	Pharmaceuticals	4	2024
Understanding of Autophagy in Nanomaterial Toxicity	Ying-Jan Wang	-	-	-	0	2020
Assessing regulated cell death modalities as an efficient tool for in vitro nanotoxicity screening: a review	A. Tkachenko, A. Onishchenko, V. Myasoedov, S. Yefimova, O. Havranek	10.1080/17435390.2023.2203239	https://doi.org/10.1080/17435390.2023.2203239	Nanotoxicology	11	2023
Advancements in Nanoparticle-Based Gene Delivery Systems for Therapeutic Applications: A Comprehensive Review	Avinash Dubey, Anjali Bisht, Akash Vikal, Preeti Patel, B. D. Kurmi	10.61554/ijnrph.v2i1.2024.75	https://doi.org/10.61554/ijnrph.v2i1.2024.75	International Journal of Newgen Research in Pharmacy &amp; Healthcare	0	2024
Nanomedicines: Nano based Drug Delivery Systems Challenges and Future of nanomedicines	Nawale Sejal Navnath, Nikam Unnati Sahebrao	10.52711/2231-5713.2024.00024	https://doi.org/10.52711/2231-5713.2024.00024	Asian Journal of Pharmacy and Technology	0	2024
Toxicity Assessment of Nanomaterials	M. Tasso, M. A. L. Huvelle, Ines Diaz Bessone, A. Picco	10.1007/978-3-030-39923-8_13	https://doi.org/10.1007/978-3-030-39923-8_13	Magnetic Nanoheterostructures	10	2020
Biological barriers--a need for novel tools in nanotoxicology and nanomedicine. Preface.	C. Lehr, N. Daum, Marc Schneider, U. Schäfer	10.1016/j.ejpb.2011.02.006	https://doi.org/10.1016/j.ejpb.2011.02.006	European journal of pharmaceutics and biopharmaceutics	7	2011
Unique roles of nanotechnology in medicine and cancer-II.	F. Alam, M. Naim, M. Aziz, N. Yadav	10.4103/0019-509X.175591	https://doi.org/10.4103/0019-509X.175591	Indian Journal of Cancer	19	2014
Nanoparticle-based materials in anticancer drug delivery: Current and future prospects	S. Ajith, F. Almomani, A. Elhissi, G. Husseini	10.1016/j.heliyon.2023.e21227	https://doi.org/10.1016/j.heliyon.2023.e21227	Heliyon	20	2023
Lessons learned from immunological characterization of nanomaterials at the Nanotechnology Characterization Laboratory	M. Dobrovolskaia	10.3389/fimmu.2022.984252	https://doi.org/10.3389/fimmu.2022.984252	Frontiers in Immunology	12	2022
Polymeric Immunonanoparticles Mediated Cancer Therapy: Versatile Nanocarriers for Cell-Specific Cargo Delivery.	Namdev Dhas, Ritu Kudarha, N. Acharya, S. Acharya	10.1615/CritRevTherDrugCarrierSyst.2017018714	https://doi.org/10.1615/CritRevTherDrugCarrierSyst.2017018714	Critical reviews in therapeutic drug carrier systems	12	2018
Safety Considerations of Cancer Nanomedicine-A Key Step toward Translation.	Xiangsheng Liu, Ivanna Tang, Z. Wainberg, Huan Meng	10.1002/smll.202000673	https://doi.org/10.1002/smll.202000673	Small	51	2020
Current developments in nanosafety research	S. Hammad, H. Bolt	10.1007/s00204-014-1403-7	https://doi.org/10.1007/s00204-014-1403-7	Archives of Toxicology	0	2014
Nanotechnology assisted chemotherapy for targeted cancer treatment: recent advances and clinical perspectives.	H. Lan, Zhi-Qiang Wu, Lihua Zhang, Ke-Tao Jin, Shibing Wang	10.2174/1568026620666200722110808	https://doi.org/10.2174/1568026620666200722110808	Current Topics in Medicinal Chemistry	6	2020
Toxicity of Polymeric Nanodrugs as Drug Carriers	A. Sairam, Anandhavelu Sanmugam, Ashwini Pushparaj, G. Mahesh Kumar, Nithila Sundarapandian, Sulakshuna Balaji, Muthuchamy Nallal, K. Park	10.1021/acs.chas.3c00008	https://doi.org/10.1021/acs.chas.3c00008	ACS Chemical Health &amp; Safety	19	2023
Anticancer Nanotherapeutics in Clinical Trials: The Work behind Clinical Translation of Nanomedicine	A. Parodi, E. Kolesova, M. V. Voronina, A. Frolova, D. Kostyushev, D. Trushina, R. Akasov, T. Pallaeva, A. Zamyatnin	10.3390/ijms232113368	https://doi.org/10.3390/ijms232113368	International Journal of Molecular Sciences	19	2022
Integration of cyclodextrins and associated toxicities: A roadmap for high quality biomedical applications.	F. Trotta, T. Loftsson, R. Gaud, R. Trivedi, P. Shende	10.1016/j.carbpol.2022.119880	https://doi.org/10.1016/j.carbpol.2022.119880	Carbohydrate Polymers	17	2022
Innovative Applications of Plant Viruses in Drug Targeting and Molecular Imaging- A review.	Alaa A. A. Aljabali, M. A. Al Zoubi, K. Al-Batayneh, Dinesh M Pardhi, K. Dua, K. Pal, M. Tambuwala	10.2174/1573405616666201007160243	https://doi.org/10.2174/1573405616666201007160243	Current medical imaging	5	2020
In Vitro Methodologies for Toxicological Assessment of Drug Delivery Nanocarriers	M. C. Teixeira, C. Rodrigues, A. Zielińska, Joana R. Campos, A. R. Fernandes, A. Shimojo, E. Souto	10.1007/978-3-030-63241-0_8	https://doi.org/10.1007/978-3-030-63241-0_8	-	0	2021
Clinical application of nano-targeting for enhancing chemotherapeutic efficacy and safety in cancer management.	Matthew C L Phillips, S. Mousa	10.2217/nnm-2021-0361	https://doi.org/10.2217/nnm-2021-0361	Nanomedicine	15	2022
Nano-oncology: clinical application for cancer therapy and future perspectives	C. Riggio, E. Pagni, V. Raffa, A. Cuschieri	10.1155/2011/164506	https://doi.org/10.1155/2011/164506	-	53	2011
Mini Review: Modulating cytotoxicity effects in Cancer Drug Delivery	Hao Wu	10.22270/JDDT.V8I6.2054	https://doi.org/10.22270/JDDT.V8I6.2054	Journal of Drug Delivery and Therapeutics	0	2018
Environmental Risk, Human Health, and Toxic Effects of Nanoparticles	B. Jamuna, Rai V. Ravishankar	10.1002/9781118845530.CH31	https://doi.org/10.1002/9781118845530.CH31	-	28	2014
Nanomaterial's toxicity and its regulation strategies	S. Naqvi, S. Flora	10.22438/jeb/41/4/mrn-1394	https://doi.org/10.22438/jeb/41/4/mrn-1394	-	4	2020
Nano-enabled medicinal products: time for an international advanced community?	S. Gioria, F. Caputo, D. Mehn	10.2217/nnm-2019-0173	https://doi.org/10.2217/nnm-2019-0173	Nanomedicine	9	2019
Immunomodulation, Toxicity, and Therapeutic Potential of Nanoparticles	A. Pandey, Abhinava K. Mishra	10.3390/biotech11030042	https://doi.org/10.3390/biotech11030042	BioTech	11	2022
Advancements in nanomedicine: Targeted drug delivery systems for cancer treatment	Abdulrahman Amer Alajmi, Sanytan Ghazy Al Otaibi, Abdullah Hzam Ali Alzubidi, Ahmad Asri Awad Alanazi, ‏Abdullah Saleh Abdullah Almorshed, Abdullah Abdulrahman Mohammed Alrbian	10.53730/ijhs.v7ns1.15291	https://doi.org/10.53730/ijhs.v7ns1.15291	International Journal of Health Sciences	0	2023
DRUG DELIVERY: A NANOMEDICINE APPROACH	S. Sagnella, C. Drummond	-	-	-	16	2012
Nanotechnology and human health: risks and benefits	A. Cattaneo, R. Gornati, E. Sabbioni, M. Chiriva-Internati, E. Cobos, M. Jenkins, G. Bernardini	10.1002/jat.1609	https://doi.org/10.1002/jat.1609	Journal of Applied Toxicology	131	2010
Systematic and Quantitative Structure-Property Relationships of Polymeric Medical Nanomaterials: From Systematic Synthesis and Characterization to Computer Modeling and Nano-Bio Interaction and Toxicity.	Kegang Liu, Xueya Wang, X. Li-Blatter, Marc P. Wolf, P. Hunziker	10.26434/chemrxiv.12311369.v1	https://doi.org/10.26434/chemrxiv.12311369.v1	ACS Applied Bio Materials	1	2020
Stealth Nanocarriers in Cancer Therapy: a Comprehensive Review of Design, Functionality, and Clinical Applications.	M. Saadh, Mohammed Ahmed Mustafa, Ashwani Kumar, H. T. A. Alamir, Abhishek Kumar, Shaymaa Abdulhameed Khudair, Ahmed Faisal, Mahmood Hasen shuhata Alubiady, Sarah Salah Jalal, S. S. Shafik, Irfan Ahmad, Faeza A F Khry, M. Abosaoda	10.1208/s12249-024-02843-5	https://doi.org/10.1208/s12249-024-02843-5	AAPS PharmSciTech	1	2024
In Vitro Nanotoxicity: Toward the Development of Safe and Effective Treatments	J. Bueno	10.1007/978-3-030-43855-5_4	https://doi.org/10.1007/978-3-030-43855-5_4	-	2	2020
Toxicological Effects of Metal Nanoparticles Employed in Biomedicine: Biocompatibility, Clinical Trials, and Future Perspective	Rohith Krishna, Varad Nagar, Anureet Kaur, Abhishek R. Rai, K. Awasthi, G. Awasthi, M. S. Sankhla	10.1002/masy.202300057	https://doi.org/10.1002/masy.202300057	Macromolecular Symposia	1	2024
Nanocarriers(s) Based Approaches in Cancer Therapeutics	V. Yadav, A. Jain, R. Sharma, A. Yadav	10.2174/2468187309666190212115201	https://doi.org/10.2174/2468187309666190212115201	-	1	2020
Molecular Mechanisms, Characterization Methods, and Utilities of Nanoparticle Biotransformation in Nanosafety Assessments.	Xiaoming Cai, Xi Liu, Jun Jiang, Meng Gao, Weili Wang, Huizhen Zheng, Shu-juan Xu, Ruibin Li	10.1002/smll.201907663	https://doi.org/10.1002/smll.201907663	Small	57	2020
Cardiovascular toxic effects of nanoparticles and corresponding molecular mechanisms.	Chunfeng Huang, Xuting Liu, Qingchun Wu, Jianzhong Cao, Xiangyu Zhu, Xinyu Wang, Yang Song	10.1016/j.envpol.2024.124360	https://doi.org/10.1016/j.envpol.2024.124360	Environmental Pollution	0	2024
Formulation A Review on Recent Success in Cancer Nanomedicine	S. N.Bodkhe, R.U. Gadhave, S.S. Rothe, A.A. Sheikh, K. Biyani	10.22270/ajprd.v11i3.1251	https://doi.org/10.22270/ajprd.v11i3.1251	Asian Journal of Pharmaceutical Research and Development	1	2023
Considerations for clinically-relevant nanomedicine therapies for chronic diseases.	A. Owen, S. Rannard	10.2217/nnm.15.135	https://doi.org/10.2217/nnm.15.135	Nanomedicine	6	2015
Nitrosamines crisis in pharmaceuticals − Insights on toxicological implications, root causes and risk assessment: A systematic review	Hemanth P.R. Vikram, T. P. Kumar, Gunjan Kumar, N. M. Beeraka, Rajashree Deka, Sheik Mohammed Suhail, Sandeep Jat, Namitha Bannimath, Gayatiri Padmanabhan, Ravandur S. Chandan, Pramod Kumar, B. Gurupadayya	10.1016/j.jpha.2023.12.009	https://doi.org/10.1016/j.jpha.2023.12.009	Journal of Pharmaceutical Analysis	8	2023
Pharmaceutical and Pharmacokinetic Aspects of Nanoformulation Based Drug Delivery Systems for Anti-cancer Drugs.	Ashutosh Kumar Singh, S. Bahadur, D. Yadav, Hunny Dabas	10.2174/1381612829666230824144727	https://doi.org/10.2174/1381612829666230824144727	Current pharmaceutical design	2	2023
Nanotoxicology	Raja Susmitha, Mounika Gayathri Tirumala, M. Saifi, C. Godugu	10.1201/9781003043164-19	https://doi.org/10.1201/9781003043164-19	Micro- and Nanotechnologies-Based Product Development	0	2021
Inorganic Nanomaterials for Enhanced Therapeutic Safety	Sunaina Indermun, Mershen Govender, Pradeep Kumar, Y. Choonara, V. Pillay	10.1007/978-3-030-47120-0_1	https://doi.org/10.1007/978-3-030-47120-0_1	-	0	2020
Nanocarriers as an Emerging Platform for Cancer Therapy	E. Ramsay, D. Waterhouse, K. Gelmon, Nancy Dos Santos, Ellen K Wasan, Jehan Alnajim, M. Anantha, Catherine Tucker, Richard J. Klasa, Gwyn Bebb, Juliana Yeung, Karen Fang, Lincoln Edwards, Yanping Hu, Corrina Warburton, V. Dragowska, Sheela Abraham, Gigi Chui, M. Bally	-	-	-	9	-
Delivery of Drug Payloads to Organs and Organ-Systems	S. Pang, Michiele Lee-Kiun Soon, K. Shameli, P. Janarthanan, Sin-Yeang Teow	10.1007/978-3-030-61021-0_11	https://doi.org/10.1007/978-3-030-61021-0_11	Nanotechnology in the Life Sciences	1	2021
Overview of inorganic nanoparticles: An expanding horizon in tumor therapeutics.	L. Kumar, Shivani Verma, Puneet Utreja, Dinesh Kumar	10.2174/1574892817666221005094423	https://doi.org/10.2174/1574892817666221005094423	Recent Patents on Anti-Cancer Drug Discovery	5	2022
Nanomedicines for Cancer Therapy : An Update of FDA Approved and Those under Various Stages of Development	G. Pillai	10.15226/2374-6866/1/1/00109	https://doi.org/10.15226/2374-6866/1/1/00109	-	155	2014
Nanotechnology in Drug Delivery System: Challenges and Opportunities	-	-	-	-	7	2020
Nanotechnology in Cancer Therapy: A Paradigm Shift in Oncology	Arman Sayyad	10.22214/ijraset.2025.66446	https://doi.org/10.22214/ijraset.2025.66446	International Journal for Research in Applied Science and Engineering Technology	0	2025
Challenges for Assessing Toxicity of Nanomaterials	Akanksha Gupta, Sanjay Kumar, Vinod Kumar	10.5772/intechopen.89601	https://doi.org/10.5772/intechopen.89601	Biochemical Toxicology - Heavy Metals and Nanomaterials	14	2019
Introduction to special issue on “Nanoparticles in Medicine: Targeting, Optimization and Clinical Applications”	P. Decuzzi, S. Mitragotri	10.1002/btm2.10012	https://doi.org/10.1002/btm2.10012	Bioengineering & Translational Medicine	5	2016
Cancer nanomedicine: Recent developments in drug delivery systems and strategies to overcome eventual barriers to achieve a better outcome	J. G. Henn, Tanira Alessandra Silveira Aguirre, Michael Nugent, Dinara Jaqueline Moura	10.1016/j.jddst.2023.105254	https://doi.org/10.1016/j.jddst.2023.105254	Journal of Drug Delivery Science and Technology	1	2023
A REVIEW ON PROPERTIES, APPLICATIONS AND TOXICITIES OF METAL NANOPARTICLES	S. G., U. N., N. R., K. P, V. G., C. B.	10.22159/ijap.2020v12i5.38747	https://doi.org/10.22159/ijap.2020v12i5.38747	International Journal of Applied Pharmaceutics	9	2020
Nanomaterials - Toxicity, Human Health and Environment	S. Clichici, A. Filip, G. M. Nascimento	10.5772/intechopen.78085	https://doi.org/10.5772/intechopen.78085	-	4	2020
Polymeric Nanoparticles: In Vivo Toxicological Evaluation, Cardiotoxicity, and Hepatotoxicity	S. Garcia, S. Guterres, G. Bubols, R. Bulcão, M. Charão, A. Pohlmann	10.1007/978-1-4614-8993-1_14	https://doi.org/10.1007/978-1-4614-8993-1_14	-	8	2014
Nanotechnology in the treatment of cancer	Bojana Mirković, T. Turnšek, J. Kos	10.6016/269	https://doi.org/10.6016/269	-	11	2010
Nanoparticle drug delivery: focusing on the therapeutic cargo.	Andrew Z. Wang	10.2217/nnm.12.114	https://doi.org/10.2217/nnm.12.114	Nanomedicine	11	2012
Nanoparticles as platforms of molecular delivery in diagnosis and therapy	C. Cordon, M. Piva, CM Melo, Mas Pinhal, E. R. Suarez	10.13172/2053-3918-1-2-986	https://doi.org/10.13172/2053-3918-1-2-986	-	5	2013
Biologically Synthesized Plant-Derived Nanomedicines and Their In vitro-- In vivo Toxicity Studies in Various Cancer Therapeutics: Regulatory Perspectives	Mohamed S.T.A. Azeeze, S. Bhupathi, Elmutaz Belah Mohammad, Durairaj Kaliannan, B. Balasubramanian, S. N. Meyyanathan	10.1007/978-3-030-76263-6_9	https://doi.org/10.1007/978-3-030-76263-6_9	Nanotechnology in the Life Sciences	4	2021
Cellular Mechanisms in Nanomaterial Internalization, Intracellular Trafficking, and Toxicity	M. B. Jesus, Y. Kapila	10.1007/978-1-4614-8993-1_9	https://doi.org/10.1007/978-1-4614-8993-1_9	-	22	2014
Molecular-Engineered Nanoparticle’s Intensive Use in Nanotechnology Challenges like Nanotoxicity and Breakthrough Opportunities	Salam Himika Devi	10.23880/act-16000289	https://doi.org/10.23880/act-16000289	Advances in Clinical Toxicology	0	2023
Mitochondrial nanotargeting in malignancies (Review).	Anamaria Magdalena Tomșa, Andrei Picos, A. Picoș, A. Rãchişan	10.3892/etm.2020.9023	https://doi.org/10.3892/etm.2020.9023	Experimental and Therapeutic Medicine	4	2020
Nanomedicine in Cancer Therapy: Advancing Precision Treatments	A. Aborode, A. S. Oluwajoba, Aminat Modupe Ibrahim, S. Ahmad, Aashna Mehta, Osasere Jude-Kelly Osayawe, Damilola Oyebode, Oluwaseun Akinsola, Abraham Osinuga, I. A. Onifade, Ibrahim O. Adelakun, R. Adesola, Taiwo Bakare Abidola, A. Ogunyemi, O. A. Ogundijo, O. Banwo, Chibuzo H. Obiechefu	10.1016/j.abst.2024.06.003	https://doi.org/10.1016/j.abst.2024.06.003	Advances in Biomarker Sciences and Technology	1	2024
Title : Nanomedicine : past , present , and future	Moon, S. Schwendeman	-	-	-	0	2019
Nanotechnology-Based Drug Delivery Systems for Chemotherapy: A Review of Current Approaches and Future Prospects	Qudus Onagun, Kenneth Stephen	10.30574/wjarr.2024.24.2.3418	https://doi.org/10.30574/wjarr.2024.24.2.3418	World Journal of Advanced Research and Reviews	0	2024
Nanodrugs as a new approach in therapy of cardiovascular diseases and cancer with tumor-associated angiogenesis.	Justyna Hajtuch, Karolina Niska, Iwona Inkielewicz-Stępniak	10.2174/0929867328666201231121704	https://doi.org/10.2174/0929867328666201231121704	Current Medicinal Chemistry	1	2020
An assessment of in-vitro and in-vivo evaluation methods for theranostic nanomaterials.	Poonam Parashar, Neelu Singh, Alka Alka, P. Maurya, S. Saraf	10.2174/1381612827666210804101720	https://doi.org/10.2174/1381612827666210804101720	Current pharmaceutical design	0	2021
Overview of Present Problems Facing Commercialization of Nanomedicines	A. Prokop, V. Weissig	10.1007/978-3-319-43525-1_1	https://doi.org/10.1007/978-3-319-43525-1_1	-	3	2016
Advances in cancer nanomedicine	Lin-Tao Cai, Zonghai Sheng	10.7497/j.issn.2095-3941.2015.0049	https://doi.org/10.7497/j.issn.2095-3941.2015.0049	Cancer Biology and Medicine	18	2015
Nanomaterials as protein mimics or nanologicals	B. Fadeel	10.2217/nnm-2024-0064	https://doi.org/10.2217/nnm-2024-0064	Nanomedicine	1	2024
Advanced drug delivery 2020 - Parts 1,2 and 3.	H. Ghandehari, H. Chan, H. Harashima, J. Mackay, T. Minko, K. Schenke-Layland, Y. Shen, M. Vicent	10.1016/j.addr.2020.11.003	https://doi.org/10.1016/j.addr.2020.11.003	Advanced Drug Delivery Reviews	3	2020
Nano-pharmacokinetics and cancer theranostics	V. Parihar	10.1016/b978-0-323-85050-6.00014-1	https://doi.org/10.1016/b978-0-323-85050-6.00014-1	Nano-Pharmacokinetics and Theranostics	0	2021
Biotransformation, multifunctional recycling mechanism of nanostructures, and evaluation of the safety of nanoscale materials	Debjyoti Talukdar, Parveen Kumar, Benu Chaudhary, Deepak Sharma, N. Yadav, O. Afzal, A. S. Altamimi, W. Almalki, S. Alzarea, Imran Kazmi, A. Pareek, G. Gupta, M. M. Gupta	10.1016/j.partic.2023.01.009	https://doi.org/10.1016/j.partic.2023.01.009	Particuology	1	2023
Toxicological Assessment of Nanomedicine	H. Nehoff, S. Taurin, K. Greish	10.1002/9780470571224.PSE499	https://doi.org/10.1002/9780470571224.PSE499	-	1	2013
NanoTEST in a Nutshell	M. Dusinska, L. Tran	10.3109/17435390.2014.991774	https://doi.org/10.3109/17435390.2014.991774	Nanotoxicology	17	2015
Targeted bioadhesive nanomedicine: an effective approach for synergistic drug delivery to cancers.	Kasi Viswanadh Matte, M. S. Muthu	10.2217/nnm-2018-0114	https://doi.org/10.2217/nnm-2018-0114	Nanomedicine	12	2018
Biological toxicity of nanoparticles	Violina Kakoty, Sarathlal K.C., Meghna Pandey, S. Dubey, Prashant Kesharwani, R. Taliyan	10.1016/b978-0-12-820757-4.00016-8	https://doi.org/10.1016/b978-0-12-820757-4.00016-8	Nanoparticle Therapeutics	5	2022
Toxicity testing of nanomaterials.	A. Schrand, L. Dai, J. Schlager, S. Hussain	10.1007/978-1-4614-3055-1_5	https://doi.org/10.1007/978-1-4614-3055-1_5	Advances in Experimental Medicine and Biology	56	2012
Sensors to Monitor and Evaluate the Toxicity of Nanomedicine Applications	B. Kuswandi	10.1201/9780429299742-11	https://doi.org/10.1201/9780429299742-11	-	0	2021
Toxicological Concerns of Engineered Nanosize Drug Delivery Systems	B. Mukherjee, Ruma Maji, Samrat Roychowdhury, Saikat Ghosh	10.1097/01.mjt.0000433947.16654.75	https://doi.org/10.1097/01.mjt.0000433947.16654.75	American Journal of Therapeutics	22	2016
14 Safety of biomedical nanomaterials	Shuang Zhu, Zhanjun Gu, Chunying Chen, Yuliang Zhao	10.1515/9783110701883-014	https://doi.org/10.1515/9783110701883-014	Ethics in Nanotechnology	0	2021
Dissecting the Inorganic Nanoparticle-Driven Interferences on Adhesome Dynamics	Vladimir Mulens-Arias	10.3390/jnt2030011	https://doi.org/10.3390/jnt2030011	Journal of Nanotheranostics	1	2021
Nanomedicine advances in cancer therapy	Nikita Hinge, M. M. Pandey, Gautam Singhvi, G. Gupta, M. Mehta, S. Satija, M. Gulati, H. Dureja, K. Dua	10.1016/b978-0-12-818471-4.00008-x	https://doi.org/10.1016/b978-0-12-818471-4.00008-x	Advanced 3D-Printed Systems and Nanosystems for Drug Delivery and Tissue Engineering	10	2020
Advancements and challenges in nanotheranostics for cancer: A comprehensive review	Ali Sadun A Alharbi, Mohammad Saud Alreshidi, Ali Jamal Alanazi, Khalid Hazzaa K Almutairi, Fares Saad N Alotibi	10.53730/ijhs.v5ns1.15352	https://doi.org/10.53730/ijhs.v5ns1.15352	International Journal of Health Sciences	0	2021
Unmet needs in developing nanoparticles for precision medicine.	S. Schwartz	10.2217/nnm-2016-0390	https://doi.org/10.2217/nnm-2016-0390	Nanomedicine	19	2017
Watching the gorilla and questioning delivery dogma.	T. Anchordoquy, D. Simberg	10.1016/j.jconrel.2017.07.021	https://doi.org/10.1016/j.jconrel.2017.07.021	Journal of Controlled Release	24	2017
Advancing Ocular Medication Delivery with Nano-Engineered Solutions: A Comprehensive Review of Innovations, Obstacles, and Clinical Impact	Praiseth Bellston Rajan, Jebastin Koilpillai, Damodharan Narayanasamy	10.7759/cureus.66476	https://doi.org/10.7759/cureus.66476	Cureus	0	2024
Safety of nanoparticles : from manufacturing to medical applications	T. Webster	-	-	-	65	2009
A Review on Nanotechnology in Cancer Diagnosis and Therapy: it’s Application	Arpana Purohit, Lakshmi Soni, Lakshmi Thakur, Jaydev Shrivastava, K. Khan, Karan Shrivastava, Sameeksha Jain	10.22270/ijmspr.v8i4.50	https://doi.org/10.22270/ijmspr.v8i4.50	International journal of medical sciences and pharma research	0	2022
Nanotechnology for Novel Drug Delivery: A Systematic Review of Classification, Preparation, Characterization, and Applications of Nanoparticles in Drug Delivery	Mitali Singh, Vijay Sharma, Alankar Shrivastav, Pawan Singh, Navneet Verma	10.13005/bbra/3165	https://doi.org/10.13005/bbra/3165	Biosciences Biotechnology Research Asia	0	2023
USE OF NANOTECHNOLOGY IN CANCER TREATMENT: A REVIEW	MT Ahmad, M. Noor, MU Haider, H. Shaukat, HF Saleem, Hmu Din, NA Nasir, MA Rao, Mnur Khan, MB Tariq	10.54112/bcsrj.v2024i1.1116	https://doi.org/10.54112/bcsrj.v2024i1.1116	Biological and Clinical Sciences Research Journal	0	2024
Nanocarriers for Delivery of Anticancer Drugs: Current Developments, Challenges, and Perspectives	Umme Hani, Vikram T. Choudhary, Mohammed Ghazwani, Yahia Alghazwani, R. Osmani, Gururaj S. Kulkarni, H. Shivakumar, S. Wani, Sathishbabu Paranthaman	10.3390/pharmaceutics16121527	https://doi.org/10.3390/pharmaceutics16121527	Pharmaceutics	1	2024
Immunotoxicity Considerations for Next Generation Cancer Nanomedicines	G. Hannon, J. Lysaght, N. Liptrott, A. Prina‐Mello	10.1002/advs.201900133	https://doi.org/10.1002/advs.201900133	Advancement of science	50	2019
Nanomedicinal products: a survey on specific toxicity and side effects	W. Brand, C. Noorlander, C. Giannakou, W. D. De Jong, Myrna W Kooi, Margriet V D Z Park, R. Vandebriel, I. Bosselaers, Joep H G Scholl, R. Geertsma	10.2147/IJN.S139687	https://doi.org/10.2147/IJN.S139687	International Journal of Nanomedicine	44	2017
Nanomaterials for medical diagnosis and therapy	C. Kumar	-	-	-	56	2007
Cell–Nanoparticle Interactions: Toxicity and Safety Issues	F. Fontana, N. Z. Ezazi, Nayab Tahir, H. Santos	10.1002/9781119414018.ch6	https://doi.org/10.1002/9781119414018.ch6	-	5	2021
Cytotoxicity and Genotoxicity of Iron Oxides Nanoparticles	A. Seabra, P. Haddad	10.1007/978-1-4614-8993-1_12	https://doi.org/10.1007/978-1-4614-8993-1_12	-	6	2014
Targeting nanomaterials: future drugs for cancer chemotherapy	Yi-bo Zhang, Tianfeng Chen	10.2147/IJN.S36970	https://doi.org/10.2147/IJN.S36970	International Journal of Nanomedicine	12	2012
Nanomedicine for Combination Therapy of Cancer	Chunbai He, Christina Chan, R. Weichselbaum, G. Fleming, S. Yamada, Wenbin Lin	10.1016/j.ebiom.2015.05.013	https://doi.org/10.1016/j.ebiom.2015.05.013	EBioMedicine	20	2015
Nanoparticles in Biomedical Applications and Their Safety Concerns	Jonghoon Choi, N. Wang	10.5772/18452	https://doi.org/10.5772/18452	-	53	2011
Evaluation of Toxicity of Nanostructures Widely Used in Pharmaceutical Applications: Traditional Review	Ebru Hilal Acar, Ülkü Ündeğer Bucurgat	10.5336/pharmsci.2022-91850	https://doi.org/10.5336/pharmsci.2022-91850	Journal of Literature Pharmacy Sciences	0	2023
Nanomaterials in Medicine: Advancing Drug Delivery, Diagnostics, and Therapeutics	Nasreen Kader	10.51152/jbarbiomed.v10i1.239	https://doi.org/10.51152/jbarbiomed.v10i1.239	Journal of Basic and Applied Research in Biomedicine	0	2024
Nanoparticles for Cancer Detection and Therapy	B. Godin, R. Serda, Jason Sakamoto, P. Decuzzi, M. Ferrari	10.1002/9783527628155.NANOTECH051	https://doi.org/10.1002/9783527628155.NANOTECH051	-	13	2010
Review : Nanotechnology in Cancer Therapy: Overview and Applications	E. Choi	-	-	-	0	2011
The Safety of Nanomaterials on Molecular and Cellular Scale	A. Kraegeloh, K. Unfried	10.1201/9781315371795-22	https://doi.org/10.1201/9781315371795-22	-	2	2017
New strategies in melanoma therapy: can nanoparticles overcome chemoresistance?	I. Badea	10.2217/nnm-2017-0145	https://doi.org/10.2217/nnm-2017-0145	Nanomedicine	10	2017
Introduction to Nanomedicine in Drug Delivery	Tejashri Chavan, Pavan Muttil, N. Kunda	10.1007/978-3-030-35910-2_1	https://doi.org/10.1007/978-3-030-35910-2_1	-	4	2020
Evaluating the Environmental Impact of Metal Oxide Nanoparticles: An Ecotoxicological Perspective	Fatima tu Zahra, Izza Taufiq, A. Siddiqa	10.54692/lgujls.2024.0803350	https://doi.org/10.54692/lgujls.2024.0803350	Lahore Garrison University Journal of Life Sciences	0	2024
Nanomedicine researchers: Slow down to speed up.	C. Allen	10.1016/j.jconrel.2019.11.012	https://doi.org/10.1016/j.jconrel.2019.11.012	Journal of Controlled Release	2	2019
Advances in the clinical translation of nanotechnology.	D. Scheinberg, J. Grimm, D. Heller, Evan P. Stater, M. Bradbury, M. McDevitt	10.1016/j.copbio.2017.01.002	https://doi.org/10.1016/j.copbio.2017.01.002	Current Opinion in Biotechnology	30	2017
Nanomedicine in Cancer Treatment: Mechanisms, Applications, and Future Directions	Ryan Bohan Chen	10.61173/t27ww162	https://doi.org/10.61173/t27ww162	MedScien	0	2024
Nanomaterials: Properties, Synthesis, Characterizations, and Toxicities	M. Agarwal, R. Tomar, R. Singh, A. Meena, Anurag Jyoti	10.1201/9780429292750-9	https://doi.org/10.1201/9780429292750-9	-	0	2020
The impact of immunotoxicity in evaluation of the nanomaterials safety	A. Engin, A. Hayes	10.1177/2397847318755579	https://doi.org/10.1177/2397847318755579	-	33	2018
Chapter 12:Computational Approaches for Predicting Nanotoxicity at the Molecular Level	-	10.1039/9781782623922-00304	https://doi.org/10.1039/9781782623922-00304	-	3	2017
Toxicity of nanoparticles	I. Pacheco-Blandino, R. Vanner, C. Buzea	10.1533/9780857096357.427	https://doi.org/10.1533/9780857096357.427	Nanotechnology in Eco-efficient Construction	14	2019
Safety and Nanotoxicity Aspects of Nanomedicines for Brain-Targeted Drug Delivery	Johanna Catalan-Figueroa, J. Morales	10.1007/978-1-0716-0838-8_10	https://doi.org/10.1007/978-1-0716-0838-8_10	-	1	2020
Nanotechnology in Cancer	M. Janat-Amsbury, Y. Bae	10.1007/978-1-4614-9135-4_35	https://doi.org/10.1007/978-1-4614-9135-4_35	-	13	2014
Redox Potential and ROS-Mediated Nanomedicines for Improving Cancer Therapy.	Sterling Glass, Laura González-Fajardo, A. O. Beringhs, Xiuling Lu	10.1089/ars.2017.7370	https://doi.org/10.1089/ars.2017.7370	Antioxidants and Redox Signaling	34	2017
In vivo Assessment of Nanomaterials Toxicity	S. Clichici, A. Filip	10.5772/60707	https://doi.org/10.5772/60707	-	27	2015
Nano-oncology: Clinical Application for Cancer Therapy and Future Perspectives	Priya Singh, S. Sahoo	10.1007/978-3-030-76263-6_3	https://doi.org/10.1007/978-3-030-76263-6_3	Nanotechnology in the Life Sciences	0	2021
In vivo studies: toxicity and biodistribution of nanocarriers in organisms	Nivya Sharma, M. Saifi, S. B. Singh, C. Godugu	10.1016/b978-0-12-819943-5.00003-8	https://doi.org/10.1016/b978-0-12-819943-5.00003-8	-	4	2020
Safety considerations for nanoparticles in tumor treatment.	M. Ovais, Chunying Chen	10.2217/nnm-2018-0267	https://doi.org/10.2217/nnm-2018-0267	Nanomedicine	4	2018
Nanomaterials for tumor immunomodulation and overcoming current clinical challenges.	S. Sau, R. Alzhrani, K. Bhise, H. Alsaab, S. Kashaw, A. Iyer	10.2217/nnm-2019-0109	https://doi.org/10.2217/nnm-2019-0109	Nanomedicine	3	2019
Foreword Lee 761 future science group Nanotoxicology : toxicity & biological effects of nanoparticles for new evaluation standards Foreword	S. B. Lee	-	-	-	0	2009
Nanoscale Therapeutic System: Safety Assessment Features	E. M. Bovina, B. Romanov, A. S. Kazakov, N. Y. Velts, E. O. Zhuravleva, T. M. Bukatina, R. Alyautdin, V. A. Merkulov	10.30895/2312-7821-2019-7-3-127-138	https://doi.org/10.30895/2312-7821-2019-7-3-127-138	Safety and Risk of Pharmacotherapy	4	2019
The drug delivery field needs a well-diversified technology portfolio.	Kinam Park	10.1016/j.jconrel.2016.12.010	https://doi.org/10.1016/j.jconrel.2016.12.010	Journal of Controlled Release	7	2017
Toxicity of polymeric nanomaterials	Yubin Li, Shao-Kai Wang, D. Ju	10.1016/b978-0-12-819943-5.00008-7	https://doi.org/10.1016/b978-0-12-819943-5.00008-7	-	1	2020
Nanodrugs: Magic Bullets in Cancer Chemotherapy	K. Saleem, Waseem A. Wani, Ashanul Haque, Archana Milhotra, I. Ali	10.2174/9781608051366113020016	https://doi.org/10.2174/9781608051366113020016	-	22	2013
Tuning the Intrinsic Nanotoxicity in Advanced Therapeutics	Shuying Wang, Fangyuan Li, Xi Hu, Min Lv, C. Fan, D. Ling	10.1002/adtp.201800059	https://doi.org/10.1002/adtp.201800059	Advances in Therapy	13	2018
Broader Aspects of Nanopharmaceutical Safety: Need for an Integrated Approach	S. Moghimi, Z. Farhangrazi	10.4172/2324-8777.S2-E101	https://doi.org/10.4172/2324-8777.S2-E101	-	0	2014
CHAPTER 29:Nanomaterial Toxicity	I. Pacheco, C. Buzea	10.1039/9781782629139-00273	https://doi.org/10.1039/9781782629139-00273	-	1	2016
Pharmacokinetics/pharmacodynamics and clinical relationship	Ganeshlenin Kandasamy	10.1016/b978-0-323-85050-6.00011-6	https://doi.org/10.1016/b978-0-323-85050-6.00011-6	Nano-Pharmacokinetics and Theranostics	0	2021
Toxicidad y nanomedicina	P. Ezquerra	-	-	-	1	2014
Nanotechnology Based Drug Delivery System for Cancer Therapy	H. Kaur, Harsimran Kaur, Preeti Rajesh, C. Rajesh	-	-	-	1	2019
Cellular and Molecular Toxicology of Nanoparticles	A. Zielińska, D. Santos, Joana R. Campos, A. Santini, P. Severino, A. Shimojo, S. Souto, E. Souto	10.1201/9781003045151-11	https://doi.org/10.1201/9781003045151-11	Handbook of Materials for Nanomedicine	8	2020
Nanotoxicology: developments and new insights.	Henry N Abonyi, I. E. Peter, A. M. Onwuka, P. A. Achile, Chinonso B Obi, Maureen O. Akunne, P. Ejikeme, Samson Amos, T. Akunne, A. Attama, P. Akah	10.1080/17435889.2024.2443385	https://doi.org/10.1080/17435889.2024.2443385	Nanomedicine	0	2024
Contemporary Developments in Nanobiotechnology: Applications, Toxicity, Sustainability, and Future Perspective	Anubhav Kaphle, N. Nagaraju, H. Daima	10.1201/9781351031585-1	https://doi.org/10.1201/9781351031585-1	-	9	2018
Molecular and Cellular Toxicology of Nanomaterials with Related to Aquatic Organisms.	M. Rather, I. A. Bhat, Niti Sharma, Rupam Sharma	10.1007/978-3-319-72041-8_16	https://doi.org/10.1007/978-3-319-72041-8_16	Advances in Experimental Medicine and Biology	6	2018
Toxicological Risk Assessment of Emerging Nanomaterials: Cytotoxicity, Cellular Uptake, Effects on Biogenesis and Cell Organelle Activity, Acute Toxicity and Biodistribution of Oxide Nanoparticles	L. Maurizi, A. Papa, J. Boudon, SruthiSudhakaran, Benoist Pruvot, D. Vandroux, J. Chluba, G. Lizard, N. Millot	10.5772/INTECHOPEN.71833	https://doi.org/10.5772/INTECHOPEN.71833	-	10	2018
Nanoparticles: nanotoxicity aspects	E. Vlastou, M. Gazouli, A. Ploussi, K. Platoni, E. Efstathopoulos	10.1088/1742-6596/931/1/012020	https://doi.org/10.1088/1742-6596/931/1/012020	-	10	2017
Development of nanotoxicology: implications for drug delivery and medical devices.	S. Bhattacharjee, David J Brayden	10.2217/nnm.15.69	https://doi.org/10.2217/nnm.15.69	Nanomedicine	12	2015
Application and Hazards of Nanotechnology in Drug Delivery - A Review	E. Gerish, L. Mansour, A. Dardour, E. Alfallani, S. Saleh, A. Al-Tajoury, Abuderhiba Kh, A. Abusenina	-	-	-	0	2017
Pharmaceutics of Nanoparticles	Masami Ukawa, Hidenori Ando, Taro Shimizu, T. Ishida	10.1007/978-1-4939-3121-7_11	https://doi.org/10.1007/978-1-4939-3121-7_11	-	2	2016
A framework for health-related nanomaterial grouping.	D. Gkika, J. Nolan, E. Vansant, N. Vordos, C. Kontogoulidou, A. Mitropoulos, P. Cool, J. Braet	10.1016/j.bbagen.2016.08.014	https://doi.org/10.1016/j.bbagen.2016.08.014	Biochimica et Biophysica Acta - General Subjects	8	2017
Toxicity and safety assessment of green nanomaterials	M. Rani, J. Yadav, U. Shanker	10.1016/b978-0-12-823296-5.00010-1	https://doi.org/10.1016/b978-0-12-823296-5.00010-1	Green Nanomaterials for Industrial Applications	1	2022
Emerging advances of nanomedicine in cancer therapy.	Orkideh Martias	10.35841/MOLECULAR-ONCOLOGY.4.5.14-15	https://doi.org/10.35841/MOLECULAR-ONCOLOGY.4.5.14-15	-	1	2020
In Vivo Pharmacokinetic Model For The Design of Bottom-up Engineered Biocompatible Nanopharmaceuticals	Grant Hartung	-	-	-	0	2015
Toxicology of Nanoparticles	P. M. Campos, J. P. Abriata, P. Marcato	10.1007/978-3-030-63389-9_12	https://doi.org/10.1007/978-3-030-63389-9_12	Nanocarriers for Drug Delivery	0	2021
Multifunctional Nanomedicine	Nobel Tomar, M. A. Hashmi, A. A. Hashmi	10.1002/9781119640868.ch12	https://doi.org/10.1002/9781119640868.ch12	Advances in Metallodrugs	0	2020
Biomedical Applications and Toxicological Effects of Nanomaterials: A General Approach	S. Pokhriyal, Neeru Gakkhar, A. Bhatia	-	-	-	0	2018
Nanoparticle Vaccines for Immunotherapy: From Design to Clinical Trials	Achraf Noureddine, Jonas G. Croissant, Harrison O. Davis, Lorenza I. Friedrich, R. Serda	10.1007/978-3-030-35910-2_8	https://doi.org/10.1007/978-3-030-35910-2_8	-	0	2020
Cellular and Organismal Toxicity of Nanoparticles and Its Associated Health Concerns	S. Kini, A. K. Badekila, D. Barh, Anurag Sharma	10.1007/978-981-32-9898-9_21	https://doi.org/10.1007/978-981-32-9898-9_21	-	1	2020
Current Nanomedicines for the Treatment of Cancer	-	-	-	-	2	2021
Nano-pharmacokinetics: biodistribution and toxicology	R. Vibhavari, G. Kumar, V. Rao, S. Cheruku, Nitesh Kumar	10.1016/b978-0-323-85050-6.00013-x	https://doi.org/10.1016/b978-0-323-85050-6.00013-x	Nano-Pharmacokinetics and Theranostics	0	2021
Editorial: Nanomedicine development and clinical translation	Chuanqi Peng	10.3389/fchem.2024.1458690	https://doi.org/10.3389/fchem.2024.1458690	Frontiers in Chemistry	0	2024
Evaluation of the in vivo Preclinical Toxicity of Targeted Nanoparticles	Cengizhan Ceylan, Mücteba Eşref Tatlιpιnar, Sinem Tüccar, G. Omurtag, F. Akbuğa	10.1201/9781003164739-15	https://doi.org/10.1201/9781003164739-15	Drug Delivery with Targeted Nanoparticles	1	2021
A REVIEW ON NANOPARTICLES – PROMISING APPROACH FOR CANCER THERAPY A.ANUHYA*	-	-	-	-	0	2014
Nanoparticle-Based Cancer Treatment: Limitations, Challenges, and Future Applications	S. Bellah, Abu Obaida Shadin, Olanrewaju Ayodeji Durojaye	10.58489/2836-2322/036	https://doi.org/10.58489/2836-2322/036	Pharmacy and Drug Development	0	2024
of Drug Delivery and Therapeutics 2020 Formulations 2020 : A physicochemical study on the preservation of nanoparticles-Seitaro Kamiya – Nagasaki International University	Seitaro Kamiya	-	-	-	0	2020
Surface-Engineered Nanomaterials: Environmental and Safety Considerations in Pharmaceutical and Medicinal Products	L. Leopold, Chaoyang Zhao, Lisa A. McConnachie, R. Khurana, Teenu Sharma, Bhupinder Singh, R. Ho	10.1201/9781351138901-15	https://doi.org/10.1201/9781351138901-15	NanoBioEngineering	0	2018
How Safe are Nanoparticles? A Review	Tasleem Arif and Mohammad Adil	10.2174/2211738504666160618090118	https://doi.org/10.2174/2211738504666160618090118	-	0	2016
Analytical Techniques for Characterization of Nanodrugs	A. Doganay, Nurdan Atιlgan, Bahar Koksel Ozgen, Pelin Gurbetoglu	10.1201/9781003164739-8	https://doi.org/10.1201/9781003164739-8	Drug Delivery with Targeted Nanoparticles	0	2021
Neurotoxic mechanisms and safety assessment of nanomaterials in neurotoxicology	Haonan Shi	10.1051/matecconf/202440404006	https://doi.org/10.1051/matecconf/202440404006	MATEC Web of Conferences	0	2024
Toxicological Concerns of Nanomaterials Used in Biomedical Applications	A. Ingle, I. Gupta, M. Rai	10.1002/9781119671732.ch17	https://doi.org/10.1002/9781119671732.ch17	-	0	2020
COMPREHENSIVE ASSESSMENT OF THE TOXIC EFFECT OF NANOPARTICLES	-	10.12731/978-5-98277-383-8-art26	https://doi.org/10.12731/978-5-98277-383-8-art26	СОВРЕМЕННЫЕ ПРОБЛЕМЫ ЭКОЛОГИИ И ЗДОРОВЬЯ НАСЕЛЕНИЯ	0	2023
NANOPARTICLES IN DRUG DELIVERY: A CHEMICAL ENGINEERING PERSPECTIVE ON BIOCOMPATIBILITY, TARGETING, AND CONTROLLED RELEASE MECHANISMS	Mudeera Anwar, Iqra Afzal, Hira Abid, Ihsan Ullah, Usman Ul Haq	10.71146/kjmr337	https://doi.org/10.71146/kjmr337	Kashf Journal of Multidisciplinary Research	0	2025
A Review on Recent Success in Cancer Nanomedicine	S.N.Bodkhe, R.U.Gadhave, S.S.Rothe, A.A.Sheikh, K.R.Biyani	-	-	-	0	-
Nanodrugs For Cancer Therapy	N. Çakmak, A. Taş	-	-	-	0	2018
NANOTHERAPEUTICS – AN ERA OF DRUG DELIVERY SYSTEM IN NANOSCIENCE	Bhargavi, C. Anil, D. Bhowmik, P. Desale, K. S. Kumar	-	-	-	0	2013
Review on attenuation of nanotoxicity and the mechanisms	Chaoxiu Ren, Xiangang Hu, Qixing Zhou	10.1360/N972015-01145	https://doi.org/10.1360/N972015-01145	-	2	2016
Smart Drug Delivery Systems in Cancer Chemotherapy	Y. Oyeniyi, A. Abdulsamad	-	-	-	0	2018
Nanotechnology in therapeutics : a focus on nanoparticles as a drug delivery system Review	S. Bamrungsap, Zilong Zhao, Tao Chen, Lin Wang, Chunmei Li, Ting Fu, W. Tan	-	-	-	0	2008
Study on cytotoxic effects of several types of nano-materials:the current status	Yang Yong-ji	10.3724/sp.j.1008.2010.01234	https://doi.org/10.3724/sp.j.1008.2010.01234	-	0	2010
Translational Application of Nano Delivery Systems : Emerging Cancer Therapy	M. Chougule, Chalet Tan	-	-	-	0	2015
Progress in research on toxicology of nanomaterials used in nanomedicine	Zhao Jin-shu	-	-	-	0	2013
Pharmaceutical Nanosystems: Manufacture, Characterization, and Safety	D. Chowdhury	10.1002/9780470571224.PSE372	https://doi.org/10.1002/9780470571224.PSE372	-	2	2010
Nanomaterials for Drugs Delivery	F. Márquez, C. Morant	10.4236/SNL.2014.43007	https://doi.org/10.4236/SNL.2014.43007	-	2	2014
Chapter 6:Health Hazard and Risk Assessment of Nanoparticles Applied in Biomedicine	M. Drličková, B. Smolková, E. Rundén-Pran, M. Dusinska	10.1039/9781782623922-00151	https://doi.org/10.1039/9781782623922-00151	-	2	2017
Toxicology of Nanomaterials	Yuliang Zhao, Zhenyu Zhang, Weiyue Feng	10.1002/9783527689125	https://doi.org/10.1002/9783527689125	-	1	2016
Nanotoxicology on the right track : focus on metal and metal oxide nanoparticles	A. Gliga	-	-	-	0	2016
Potential Toxic Effects of Nano-Oxides	Mingsheng Xu, Hongzheng Chen, M. Shi, Gang Wu, D. Fujita, N. Hanagata	10.1142/9789814368674_0013	https://doi.org/10.1142/9789814368674_0013	-	1	2013
Paradoxical Roles of Nanoparticles in Cancer Therapeutics and Carcinogenesis	E. Despeaux	10.33915/etd.7080	https://doi.org/10.33915/etd.7080	-	0	2016
Nanovehicles for medical use: an in vitro evaluation of cytotoxicity and drug delivery efficiency	F. Moret	-	-	-	0	2013
as part of the Accounts of Chemical Research special issue “ Holy Grails in Chemistry ” .	W. Chan	-	-	-	0	2017
Bases regulatórias para a avaliação da segurança de medicamentos oncológicos à base de nanotecnologia	Juliana Palermo Tobler, Rj Brasil. Farmanguinhos. Rio de Janeiro	-	-	-	0	2014
Cytotoxicity, Drug Delivery, and Photothermal Therapy of Functionalized Carbon Nanomaterials	Ye Wang, Jingquan Liu, Liang Cui, D. Losic	10.1007/978-3-319-22861-7_3	https://doi.org/10.1007/978-3-319-22861-7_3	-	1	2016
CHAPTER 6 CYTOTOXIC STUDY OF THE SURFACE MODIFIED CdS NANOPARTICLES	-	-	-	-	0	2013
Nanotoxicity and Biotoxicity	C. Demetzos	10.1007/978-981-10-0791-0_6	https://doi.org/10.1007/978-981-10-0791-0_6	-	0	2016
Construction and Biological Evaluation of Nanoparticle-Based Tumor Targeting Drug Delivery Systems	Hong Wu, Tiehong Yang, L. Fan	10.5772/63733	https://doi.org/10.5772/63733	-	0	2016
Nanopharmacokinetics – Approach for a Better Understanding of Nanotoxicity, Nanosafety & Nanomedicines	Cornelia M. Keck and Rainer H. Muller	10.2174/2213529402666160601120605	https://doi.org/10.2174/2213529402666160601120605	-	0	2017
Nanoparticles: Determining Toxicity	E. Chowdhury, T. Akaike	10.1142/9789812779656_0007	https://doi.org/10.1142/9789812779656_0007	-	0	2007
Chapter 5 In vivo Assessment of Nanomaterials Toxicity	S. Clichici, A. Filip	-	-	-	0	2018
Nanotoxicology for safe development of nanomaterials: light and shadows	E. Sabbioni, F. Groppi	-	-	-	0	2016
Biomedical Evaluation and Toxicity of Polymeric Nanomedicines	C. Uglea	10.2174/9781608054848113010006	https://doi.org/10.2174/9781608054848113010006	-	0	2013
Biocompatibility of synthetic nanomaterials and their applications in gene delivery	Jingwen Shi	-	-	-	0	2012
