# Supplementary material for: Analyzing Molecular Determinants of Nanodrugs’ Cytotoxic Effects
Source: Int J Mol Sci. 2025 Jul 11;26(14):6687. doi: 10.3390/ijms26146687 (PMC12294593; doi:10.3390/ijms26146687)
Supplement: Supplementary file 1 [file ijms-26-06687-s001.zip › Table-S2.xlsx]

## Sheet: Scored publications
Title	Authors	DOI	DOI link	Venue	Citation count	Year	Therapeutic Nanodrug Focus	Reasoning for "Therapeutic Nanodrug Focus"	Molecular Interaction Analysis	Reasoning for "Molecular Interaction Analysis"	Experimental Validation	Reasoning for "Experimental Validation"	Safety Assessment	Reasoning for "Safety Assessment"	Biological Fate	Reasoning for "Biological Fate"	Study Type Relevance	Reasoning for "Study Type Relevance"	Evidence Synthesis	Reasoning for "Evidence Synthesis"	Mechanism Analysis	Reasoning for "Mechanism Analysis"	Screening judgement	Reasoning for "Screening judgement"	Screening score
Safety of Nanoparticles in Medicine.	Joy Wolfram, Motao Zhu, Yong Yang, Jianliang Shen, Emanuela Gentile, D. Paolino, M. Fresta, Guangjun Nie, Chunying Chen, Haifa Shen, M. Ferrari, Yuliang Zhao	10.2174/1389450115666140804124808	https://doi.org/10.2174/1389450115666140804124808	Current Drug Targets	390	2015	maybe	The study examines FDA-approved or clinically used nanodrugs (Doxil and Abraxane) and their molecular mechanisms of cytotoxicity, but this appears to be part of a broader review rather than a focused study on specific nanodrugs.	maybe	The study investigates molecular-level interactions between nanomaterials and cells, as the abstract indicates discussion of "molecular toxicity" mechanisms, but it's not clear how detailed this analysis is or if it specifically discusses protein corona formation.	maybe	#NAME?	yes	The study includes a comprehensive safety assessment or toxicity profile analysis, as the paper strongly focuses on safety assessment, discussing toxicity profiles and safety evaluation assays.	maybe	#NAME?	yes	The study is focused on therapeutic applications rather than environmental or non-therapeutic uses, as the paper is clearly focused on therapeutic applications, discussing clinical translation and approved nanomedicines.	yes	The study is an original research article or a systematic review/meta-analysis of nanodrug toxicity, as this is explicitly a review paper that synthesizes information about nanodrug toxicity.	yes	The study includes analysis of molecular mechanisms rather than only drug delivery efficiency, as the abstract explicitly mentions discussing "mechanisms for molecular, cellular, organ, and immune system toxicity" of nanoparticles.	Include	A comprehensive review exploring nanomedicine safety, toxicity mechanisms, and therapeutic applications across molecular, cellular, and systemic levels. The study discusses FDA-approved nanodrugs, safety assessment strategies, and potential clinical implications while examining the complex interactions between nanoparticles and biological systems. Multiple screening criteria are met, with particu…	4
Nanotoxicology and Nanosafety: Safety-by-Design and Testing at a Glance	A. Zielińska, Beatriz Costa, Maria V Ferreira, Diogo Miguéis, Jéssica M S Louros, A. Durazzo, M. Lucarini, P. Eder, M. Chaud, Margreet Morsink, Niels Willemen, P. Severino, A. Santini, E. Souto	10.3390/ijerph17134657	https://doi.org/10.3390/ijerph17134657	International Journal of Environmental Research and Public Health	119	2020	no	The paper discusses nanomaterials broadly, focusing on TiO2NPs and AgNPs, but does not specifically address FDA-approved or clinically used nanodrugs. The focus seems to be on general nanomaterial safety rather than therapeutic applications.	maybe	While the paper discusses toxicological methods, there is no explicit mention of molecular-level interactions or protein corona formation. The analysis appears to be more general.	yes	The paper discusses both in vitro and in vivo case studies, meeting this criterion.	yes	This criterion is strongly met, as the paper is explicitly focused on nanotoxicology and safety assessment, including both in vitro and in vivo methods.	no	The abstract does not specifically mention degradation, metabolism, or biological distribution studies.	no	The paper appears to cover both therapeutic and environmental applications, with significant focus on environmental nanosafety. It is not exclusively focused on therapeutic applications.	yes	This is a review article, which meets this criterion, though it appears to be a narrative review rather than a systematic review/meta-analysis.	maybe	The abstract mentions "toxicological-related mechanisms" but does not specifically indicate detailed molecular mechanism analysis. The focus appears to be more on general safety assessment and risk aspects rather than in-depth molecular mechanism analysis.	Exclude	The review provides a comprehensive overview of nanomaterial safety, focusing on toxicological methods and risk assessment across both therapeutic and environmental contexts. While the study includes experimental validation and safety assessment, it lacks specific focus on FDA-approved nanodrugs and detailed molecular mechanism analysis. The broad scope and narrative review approach limit its ali…	2.9
Nanodrugs: pharmacokinetics and safety	S. Onoue, S. Yamada, H. Chan	10.2147/IJN.S38378	https://doi.org/10.2147/IJN.S38378	International Journal of Nanomedicine	266	2014	maybe	While the paper discusses various nanodrug systems, it does not specifically mention FDA-approved or clinically used nanodrugs. The paper is a general review of nanodrug systems without focusing on specific approved drugs.	no	The abstract does not explicitly mention molecular-level interactions or protein corona formation. It discusses general safety characteristics but not at the molecular interaction level.	maybe	As a review paper, it does not present original experimental data, though it likely synthesizes experimental findings from other studies.	maybe	The paper does address safety assessment, mentioning cytotoxicity, oxidative stress, inflammation, and genotoxicity. However, it appears to be a general review rather than a comprehensive safety assessment of specific nanodrugs.	maybe	The abstract mentions pharmacokinetic profiles and discusses bioavailability, half-life, and distribution, but at a general level rather than specific degradation or metabolism pathways.	yes	The paper is clearly focused on therapeutic applications rather than environmental uses.	yes	This is explicitly a review paper, which meets this criterion.	maybe	The abstract mentions cytotoxicity, oxidative stress, inflammation, and genotoxicity, but does not explicitly detail the molecular mechanisms. The paper appears to be a review of general pharmacokinetic and safety characteristics rather than a specific analysis of molecular mechanisms.	Exclude	A comprehensive review of nanodrug systems reveals partial alignment with screening criteria, demonstrating therapeutic relevance and safety considerations while lacking deep molecular mechanism analysis. The paper provides a broad overview of nanodrug pharmacokinetics and safety challenges, but falls short of delivering detailed experimental validation or specific molecular interaction insights.…	3.2
Comprehensive insights into mechanism of nanotoxicity, assessment methods and regulatory challenges of nanomedicines	Ujwal Havelikar, Kabirdas B. Ghorpade, Amit Kumar, Akhilesh Patel, Manisha Singh, Nagma Banjare, Prem N. Gupta	10.1186/s11671-024-04118-1	https://doi.org/10.1186/s11671-024-04118-1	Discover nano	2	2024	no	The paper discusses nanomedicine and therapeutic applications, but it doesn't specifically mention FDA-approved or clinically used nanodrugs. The focus appears broader, covering general nanoparticle toxicity.	maybe	The paper mentions examining "cellular and molecular interactions" between nanoparticles and biological systems, but it doesn't specifically detail protein corona formation or specific molecular-level interactions.	maybe	As a review paper, it discusses both in-vitro and in-vivo models, but it doesn't present original experimental data.	yes	The paper strongly focuses on safety assessment, discussing "nanotoxicity" and "assessment methods" including both in-vitro and in-vivo models.	no	While the paper discusses toxicity, it doesn't explicitly mention degradation, metabolism, or biological distribution pathways.	yes	The paper is clearly focused on therapeutic applications rather than environmental uses, discussing healthcare transformation and therapeutic delivery.	yes	This is explicitly a review paper, which meets this criterion as systematic reviews are acceptable.	maybe	The paper examines "mechanisms through which nanoparticles exert toxicity" and discusses "cellular and molecular interactions," but this appears to be a review of general mechanisms rather than specific molecular mechanism analysis.	Include	A comprehensive review of nanomedicine toxicity that explores molecular interactions and safety assessment methods across in-vitro and in-vivo models. While addressing therapeutic applications and nanotoxicity mechanisms, the study lacks specific focus on FDA-approved nanodrugs and detailed biological fate analysis. The review provides a broad overview of nanomedicine's potential and challenges, …	3.5
Cytotoxicity of nanoparticles.	Nastassja A. Lewinski, V. Colvin, R. Drezek	10.1002/smll.200700595	https://doi.org/10.1002/smll.200700595	Small	2581	2008	no	While the paper discusses nanoparticles in medical applications, it does not specifically mention FDA-approved or clinically used nanodrugs. It appears to be a broader review of nanoparticle toxicity.	no	The abstract does not explicitly mention molecular-level interactions or protein corona formation. It focuses on general cytotoxicity and physiochemical properties.	yes	The paper reviews in vitro cytotoxicity data, indicating experimental validation.	yes	The paper does focus on toxicity assessment and safety considerations, particularly in the context of clinical applications.	no	The abstract does not mention specific analysis of degradation, metabolism, or biological distribution.	yes	The paper is clearly focused on therapeutic applications in the medical field.	yes	This appears to be a review article summarizing available cytotoxicity data.	maybe	The abstract mentions cytotoxicity data but does not explicitly indicate analysis of molecular mechanisms. It focuses more on general toxicity assessment and physiochemical properties.	Exclude	The review addresses nanoparticle toxicity in medical contexts, demonstrating experimental validation and therapeutic relevance, but lacks detailed molecular mechanism analysis and specific focus on FDA-approved nanodrugs. While providing insights into cytotoxicity and safety considerations, the study falls short of comprehensive molecular interaction and biological fate investigations. The paper…	3.2
Cytotoxicity of Nanomaterials: Using Nanotoxicology to Address the Safety Concerns of Nanoparticles.	M. Saifi, Wahid Khan, C. Godugu	10.2174/2211738505666171023152928	https://doi.org/10.2174/2211738505666171023152928	Pharmaceutical Nanotechnology	64	2018	no	The paper discusses nanoparticles in biomedical applications, but does not specifically focus on FDA-approved or clinically used nanodrugs. It appears to be a broader review of nanoparticle toxicity.	maybe	The abstract does not explicitly mention molecular-level interactions or protein corona formation. While it discusses toxicity mechanisms, it appears to be at a higher level of analysis.	maybe	As a review paper, it discusses experimental studies but does not present original experimental data.	yes	The paper strongly focuses on safety assessment and toxicity profiles, discussing both in vitro and in vivo toxicologic assessment.	no	The abstract does not explicitly mention degradation, metabolism, or biological distribution.	yes	The paper focuses on therapeutic applications and biomedical uses.	yes	This is a systematic review of nanodrug toxicity.	maybe	The paper appears to be more focused on general toxicity assessment rather than detailed molecular mechanisms, as it is a review paper that discusses "mechanism of toxicity" and factors affecting nanoparticle toxicity, but does not provide a deep analysis of molecular mechanisms.	Include	A comprehensive review of nanoparticle toxicity that strongly addresses safety assessment and therapeutic applications, but lacks specific focus on FDA-approved nanodrugs and detailed molecular mechanism analysis. While providing insights into toxicity mechanisms and experimental validation, the study does not deeply explore biological fate or molecular-level interactions. The review highlights t…	3.5
Missing pieces in understanding the intracellular trafficking of polycation/DNA complexes.	You-Yeon Won, R. Sharma, S. F. Konieczny	10.1016/j.jconrel.2009.06.031	https://doi.org/10.1016/j.jconrel.2009.06.031	Journal of Controlled Release	158	2009	yes	The paper discusses FDA-approved nanomedicines and their molecular mechanisms of toxicity. It specifically mentions "clinically approved nanomedicines" and analyzes their adverse reactions.	maybe	While the paper discusses cellular interactions and lysosomal dysfunction, it's not explicitly clear if it covers protein corona formation. However, it does analyze "nanoparticles interaction with cells."	maybe	As this is a review paper, it's not clear if it includes original experimental data. However, it does analyze experimental data from other studies.	yes	The paper focuses heavily on safety assessment, discussing "safety issues," "adverse drug reactions," and "toxicological properties."	maybe	The abstract mentions "excretion route and kinetics" and discusses biological interactions, though it's not explicitly clear how detailed this analysis is.	yes	The paper is clearly focused on therapeutic applications, discussing clinical translation and approved nanomedicines.	yes	This is explicitly a review paper that synthesizes evidence about nanodrug toxicity, analyzing "literature on adverse reactions."	yes	The paper explicitly focuses on molecular mechanisms, particularly lysosomal dysfunction as a mechanism of nanotoxicity. The abstract specifically mentions "cellular and molecular foundation of nanotoxicity."	Include	This review comprehensively examines molecular mechanisms of nanodrug toxicity, focusing on clinically approved nanomedicines and their cellular interactions, with a strong emphasis on safety assessment and therapeutic applications. The study provides critical insights into lysosomal dysfunction as a key mechanism of nanotoxicity, analyzing adverse drug reactions and highlighting the importance o…	4.6
Safety and Toxicological Considerations of Nanomedicines: The Future Directions.	Parmi Patel, J. Shah	10.2174/1574884712666170509161252	https://doi.org/10.2174/1574884712666170509161252	Current Clinical Pharmacology	32	2017	no	The paper discusses nanomedicines broadly but does not specifically focus on FDA-approved or clinically used nanodrugs. It's a general review of nanomedicine safety and toxicity.	no	While the paper mentions "biological features" and "physicochemical parameters," there's no explicit indication of molecular-level interaction analysis or protein corona formation studies.	no	This is a review paper that synthesizes existing literature rather than presenting new experimental data.	maybe	This is the paper's primary focus, discussing "toxicological assessment" and "safety considerations" of nanomedicines. However, it appears to be a review of existing knowledge rather than presenting new safety assessment data.	maybe	The abstract mentions "fate of nanoparticles" and "deposition" as important considerations, but it's unclear if the paper provides detailed analysis of degradation, metabolism, or distribution.	yes	The paper focuses on therapeutic applications and medical sciences, clearly meeting this criterion.	yes	The paper is explicitly described as a review article that synthesizes existing literature on nanomedicine toxicity.	maybe	The abstract does not explicitly discuss molecular mechanisms. While it mentions "biological features" and "toxicity assessment," it appears to be a high-level review of safety considerations rather than detailed mechanism analysis.	Exclude	A comprehensive review of nanomedicine safety and toxicity reveals significant gaps in understanding molecular mechanisms and specific nanodrug interactions. While the study addresses therapeutic applications and synthesizes existing literature, it lacks experimental validation and detailed molecular-level analysis of nanodrug toxicity. The paper primarily focuses on regulatory frameworks and gen…	2.8
Lysosomal nanotoxicity: Impact of nanomedicines on lysosomal function.	Mariia Uzhytchak, Barbora Smolková, M. Lunova, Adam Frtús, M. Jirsa, A. Dejneka, O. Lunov	10.1016/j.addr.2023.114828	https://doi.org/10.1016/j.addr.2023.114828	Advanced Drug Delivery Reviews	21	2023	yes	The paper discusses FDA-approved nanomedicines and their molecular mechanisms of toxicity. It specifically mentions "clinically approved nanomedicines" and analyzes their adverse reactions.	maybe	While the paper discusses cellular interactions and lysosomal dysfunction, it's not explicitly clear if it covers protein corona formation. However, it does analyze "nanoparticles interaction with cells."	maybe	The abstract doesn't explicitly state whether experimental data is included. It appears to be a review paper analyzing existing literature.	yes	The paper focuses heavily on safety assessment, discussing "safety issues," "adverse drug reactions," and "toxicological properties."	maybe	The abstract mentions "excretion route and kinetics" but doesn't explicitly discuss degradation or metabolism in detail.	yes	The paper is clearly focused on therapeutic applications, discussing clinical approval and translation of nanomedicines.	yes	This is explicitly a review paper that analyzes and critically assesses adverse reactions of clinically approved nanomedicines.	yes	The paper explicitly focuses on molecular mechanisms, particularly lysosomal dysfunction as a mechanism of nanotoxicity. The abstract specifically mentions "cellular and molecular foundation of nanotoxicity."	Include	This review comprehensively examines molecular mechanisms of nanomedicine toxicity, focusing on lysosomal dysfunction and safety issues in clinically approved nanodrugs. By critically analyzing adverse drug reactions and physicochemical interactions, the study provides insights into the complex biological interactions of nanoparticles, emphasizing the need for nuanced understanding of nanotoxicit…	4.6
Toxicity of novel nanosized formulations used in medicine.	A. El-Ansary, Sooad Al-daihan, A. Bacha, M. Kotb	10.1007/978-1-62703-475-3_4	https://doi.org/10.1007/978-1-62703-475-3_4	Methods in molecular biology	20	2013	maybe	The study discusses therapeutic nanoparticles and mentions FDA-approved formulations, but it's not clear if it specifically focuses on FDA-approved nanodrugs and their mechanisms.	maybe	The study analyzes interactions at the cellular level, including membrane effects and biochemical endpoints, but does not explicitly discuss protein corona formation.	maybe	The abstract does not clearly indicate whether this is a review or original research, nor does it specify if experimental data is included.	yes	The study appears to focus heavily on toxicity assessment, discussing various aspects of nanotoxicity and strategies to minimize it.	maybe	The study discusses systemic applications, but does not explicitly mention degradation, metabolism, or distribution studies.	yes	The study is clearly focused on therapeutic applications in medicine, not environmental uses.	maybe	The abstract suggests this is a review chapter, but it's not clear if it's a systematic review or narrative review.	yes	The study includes analysis of molecular mechanisms, such as the effects of nanoparticles on cell membrane, mitochondrial function, prooxidant/antioxidant status, enzyme leakage, DNA, and other biochemical endpoints.	Include	The abstract demonstrates a comprehensive approach to nanodrug toxicity, covering molecular mechanisms, therapeutic applications, and safety assessments across multiple cellular endpoints. While providing insights into nanotherapeutic formulations and potential risks, the review exhibits uncertainties regarding experimental validation and the depth of FDA-approved nanodrug analysis. The study app…	3.5
Nanocarriers as an Emerging Platform for Cancer Therapy	D. Peer, J. Karp, Seungpyo Hong, O. Farokhzad, R. Margalit, R. Langer	10.1201/9780429399039-2	https://doi.org/10.1201/9780429399039-2	Nano-Enabled Medical Applications	4475	2020	maybe	The paper discusses FDA-approved nanocarriers (mentions "clinically approved nanocarriers" and provides a table of approved products), but doesn't specifically analyze their molecular mechanisms of cytotoxicity. It focuses more on targeting strategies.	no	The abstract doesn't explicitly discuss molecular-level interactions or protein corona formation. It mentions "molecules that bind to overexpressed antigens or receptors" but at a general level rather than detailed molecular interactions.	no	This appears to be a review paper rather than original research with experimental data. While it discusses clinical applications, it doesn't present new experimental data.	no	While the abstract mentions toxicity ("kill healthy cells and cause toxicity"), it doesn't indicate a comprehensive safety assessment or toxicity profile analysis.	no	The abstract doesn't discuss degradation, metabolism, or biological distribution of nanodrugs.	yes	The paper is clearly focused on therapeutic applications (cancer treatment), meeting this criterion.	maybe	The paper is a review article, which meets this criterion. However, it appears to be a narrative review rather than a systematic review or meta-analysis of nanodrug toxicity.	no	The abstract primarily focuses on delivery mechanisms and targeting strategies rather than molecular mechanisms of action. While it mentions "fundamental understanding of tumour biology," it doesn't explicitly discuss molecular mechanisms.	Exclude	The review primarily discusses nanocarrier targeting strategies for cancer treatment, with limited depth in molecular mechanism analysis, safety assessment, and experimental validation. While focused on therapeutic applications and clinically approved nanocarriers, the paper lacks comprehensive exploration of molecular interactions, biological fate, and toxicity profiles. The narrative review pro…	2.7
Nanotoxicological profiles of clinically approved nanoplatforms	C. I. Nkanga	10.1186/s43088-023-00458-6	https://doi.org/10.1186/s43088-023-00458-6	Beni-Suef University Journal of Basic and Applied Sciences	1	2023	maybe	The paper discusses clinically relevant nanoplatforms (liposomes, PLGA, iron oxide NPs) and their toxicity, but does not specifically focus on FDA-approved drugs or their molecular mechanisms of cytotoxicity.	no	The abstract does not mention protein corona formation or specific molecular-level interactions between nanomaterials and cells.	no	The paper appears to be a review of existing studies rather than presenting new experimental data.	yes	The paper does focus on toxicological assessment and safety evaluation, mentioning "nanotoxicity assessment" and "organ-function studies."	maybe	While the paper discusses nanomedicines, it does not explicitly mention degradation, metabolism, or biological distribution studies.	yes	The paper is clearly focused on therapeutic applications in medicine, specifically mentioning drug delivery and clinical translation.	maybe	This is a review article, but it's not clear if it's a systematic review or meta-analysis. It appears to be a narrative review of "selected clinically relevant nanoplatform technologies."	maybe	The abstract mentions "toxicological data" but does not explicitly discuss molecular mechanisms. The paper appears to be more focused on general toxicity assessment rather than detailed molecular mechanisms.	Exclude	The review discusses nanomedicine technologies with a focus on toxicological assessment, but lacks detailed molecular mechanism analysis and experimental validation. While addressing therapeutic applications and safety considerations, the paper falls short of providing comprehensive insights into molecular interactions and nanodrug mechanisms. The narrative review highlights existing challenges i…	2.8
Toxicological considerations when creating nanoparticle-based drugs and drug delivery systems	Arati Sharma, S. Madhunapantula, G. Robertson	10.1517/17425255.2012.637916	https://doi.org/10.1517/17425255.2012.637916	Expert Opinion on Drug Metabolism & Toxicology	179	2012	no	The paper discusses nanoparticles for drug delivery and imaging, but does not specifically mention FDA-approved or clinically used nanodrugs. It appears to be a broader review of nanoparticle toxicity.	no	The abstract does not explicitly mention molecular-level interactions or protein corona formation. It focuses more on general toxicological aspects.	maybe	The abstract does not indicate whether the review includes experimental data. It appears to be a general review of toxicological aspects.	yes	This is one of the stronger aspects - the paper explicitly focuses on toxicological aspects and safety assessment of nanoparticles.	maybe	While toxicity is discussed, there is no explicit mention of degradation, metabolism, or biological distribution studies.	yes	The paper is clearly focused on therapeutic applications, specifically mentioning drug delivery and cancer treatment.	maybe	This is a review article, which meets this criterion. However, it's not clear if it's a systematic review or meta-analysis.	maybe	The abstract does not explicitly mention analysis of molecular mechanisms. While it discusses toxicity, it appears to be more focused on general toxicological aspects rather than specific molecular mechanisms.	Exclude	The review addresses nanoparticle toxicity in therapeutic contexts, with a focus on safety assessment and potential applications in drug delivery and cancer treatment. However, it lacks detailed molecular mechanism analysis, specific examination of FDA-approved nanodrugs, and comprehensive molecular interaction studies. While providing insights into toxicological considerations, the paper does no…	2.9
Advanced targeted therapies in cancer: Drug nanocarriers, the future of chemotherapy.	Edgar Pérez-Herrero, A. Fernández-Medarde	10.1016/j.ejpb.2015.03.018	https://doi.org/10.1016/j.ejpb.2015.03.018	European journal of pharmaceutics and biopharmaceutics	1356	2015	maybe	The paper extensively covers FDA-approved nanodrugs (mentions specific examples like polymer-protein conjugates, liposomal formulations, and polymeric nanoparticles) and discusses their therapeutic applications. However, it doesn't specifically analyze their molecular mechanisms of cytotoxicity.	no	The abstract doesn't explicitly discuss molecular-level interactions between nanomaterials and cells or protein corona formation. It focuses more on delivery mechanisms and therapeutic applications.	no	This appears to be a review paper rather than original research with experimental data. While it discusses clinical trials and preclinical studies, it doesn't present new experimental data.	maybe	While toxicity is mentioned briefly ("unresolved toxicity" for carbon nanotubes), the abstract doesn't indicate a comprehensive safety assessment or toxicity profile analysis.	maybe	The abstract mentions aspects of biological fate like "protection from degradation," "half-life," and "renal clearance," but doesn't appear to examine these in detail.	yes	The paper is clearly focused on therapeutic applications in cancer treatment.	yes	The paper is a review article that synthesizes evidence about nanodrug toxicity and therapeutic applications.	maybe	The abstract discusses molecular mechanisms of cancer and targeted therapies, but primarily focuses on drug delivery systems rather than detailed molecular mechanism analysis. While it mentions "biologic transduction pathways," it doesn't deeply analyze molecular mechanisms.	Exclude	A comprehensive review of nanodrug cancer therapies that partially addresses molecular mechanisms and therapeutic applications, with strong focus on FDA-approved nanocarriers and clinical developments. While providing valuable insights into targeted cancer treatments, the paper lacks detailed experimental validation and in-depth molecular interaction analysis. The review synthesizes existing know…	3.2
Nanomaterials and nanoparticles: Sources and toxicity	C. Buzea, I. Pacheco, K. Robbie	10.1116/1.2815690	https://doi.org/10.1116/1.2815690	Biointerphases	3358	2007	no	The paper does NOT focus on FDA-approved or clinically used nanodrugs. Instead, it covers environmental and industrial nanoparticles broadly, with only brief mentions of therapeutic applications (like sunscreen).	no	While the paper mentions cellular interactions with nanoparticles, it doesn't specifically analyze molecular-level interactions or protein corona formation in detail.	maybe	As a review paper, it synthesizes existing research but doesn't present new experimental data. However, it does discuss experimental findings from other studies.	maybe	The paper does discuss toxicity profiles and safety concerns broadly, but not in the comprehensive, detailed manner required for therapeutic applications.	maybe	The paper touches on biological distribution and clearance mechanisms, but again at a general level rather than for specific therapeutic nanodrugs.	no	The paper primarily focuses on environmental and industrial applications rather than therapeutic uses. While it mentions some therapeutic applications, these are not the main focus.	yes	This is a review article, which meets this criterion. However, it's not specifically focused on nanodrug toxicity but rather on general nanoparticle toxicity.	maybe	The paper discusses molecular mechanisms of nanoparticle toxicity, including cellular penetration and disruption of biological structures. However, this is a general review rather than a detailed mechanism analysis of specific nanodrugs.	Exclude	The review broadly explores nanoparticle toxicity across environmental and industrial contexts, lacking specific focus on therapeutic nanodrugs or detailed molecular mechanism analysis. While discussing nanoparticle interactions with biological systems, the paper does not meet the screening criteria for a targeted examination of FDA-approved nanodrugs and their precise molecular mechanisms of act…	2.7
Deciphering the pathways for evaluation of nanotoxicity: Stumbling block in nanotechnology	S. Shekhar, S. Gautam, B. Sharma, Shreya Sharma, Partha Pratim Das, V. Chaudhary	10.1016/j.clet.2021.100311	https://doi.org/10.1016/j.clet.2021.100311	Cleaner Engineering and Technology	4	2021	no	While the abstract mentions drug discovery, it does not specifically focus on FDA-approved or clinically used nanodrugs. The discussion appears broader, covering general nanomaterials and their toxicity.	maybe	The abstract indicates coverage of "physiochemical techniques and biochemical methodologies" and "mechanism by which nanoparticles exhibit toxicity," but doesn't explicitly mention protein corona or specific molecular-level interactions.	no	The abstract suggests this is a review paper that discusses various methodologies (in silico and in vitro) rather than presenting original experimental data.	yes	This criterion is strongly met. The paper explicitly focuses on safety assessment, nanotoxicity, and risk evaluation, including discussion of clearance, kinetics, metabolism, and fate mapping.	yes	The abstract explicitly mentions "clearance, kinetics, metabolism, mapping of fate" as part of its comprehensive exploration.	no	The paper appears to cover both therapeutic and environmental applications, with significant focus on general nanotoxicity rather than specifically therapeutic applications.	maybe	This appears to be a review article ("robust indagation will provide comprehensive exploration"), but it's unclear if it's a systematic review or meta-analysis.	maybe	The abstract mentions analysis of molecular mechanisms, particularly in discussing "mechanism by which nanoparticles exhibit toxicity." However, this appears to be a review/overview rather than original mechanism analysis.	Exclude	The abstract presents a comprehensive review of nanotoxicity that broadly covers safety assessment, biological fate, and molecular mechanisms, but lacks specific focus on FDA-approved nanodrugs and original experimental validation. While addressing multiple aspects of nanomaterial interactions and toxicity, the study does not meet all screening criteria for a targeted therapeutic nanodrug investi…	2.9
Toxicological profile of therapeutic nanodelivery systems.	L. M. Bimbo, L. Peltonen, J. Hirvonen, H. Santos	10.2174/138920012802850047	https://doi.org/10.2174/138920012802850047	Current drug metabolism	36	2012	maybe	While the paper discusses various nanodelivery systems (liposomes, polymeric nanoparticles, etc.), it does not specifically focus on FDA-approved nanodrugs. The paper is more of a general review of nanodelivery systems and their properties rather than a focus on approved therapeutic nanodrugs.	maybe	The abstract mentions physical interactions with cellular membranes and organelles, but does not specifically discuss molecular-level interactions or protein corona formation in detail.	maybe	As this is a review paper, it's not clear if it includes original experimental data. However, it does synthesize experimental findings from other studies.	yes	The paper does include toxicological assessment as a major focus, discussing "toxicological issues" and "acceptable toxicological profile."	maybe	The abstract mentions "uptake and accumulation" and "degradation products," indicating some coverage of biological fate, though it's not clear how comprehensive this analysis is.	yes	The paper is clearly focused on therapeutic applications, discussing drug delivery and clinical trials.	yes	This is explicitly a review paper that aims to "correlate the toxicological studies with the drug delivery properties."	maybe	The abstract mentions "physical interaction with cellular membranes and organelles" and discusses toxicological issues, but does not deeply analyze molecular mechanisms. The paper appears to be more focused on general delivery properties and toxicity profiles rather than detailed molecular mechanism analysis.	Include	A comprehensive review of nanodelivery systems exploring their therapeutic potential, toxicological profiles, and drug delivery mechanisms across various nanoparticle types. While addressing safety and biological interactions, the study provides a broad overview of nanodrug technologies without deep molecular mechanism analysis or specific focus on FDA-approved nanodrugs. The review synthesizes e…	3.5
Drug delivery and nanoparticles: Applications and hazards	W. D. De Jong, P. Borm	10.2147/IJN.S596	https://doi.org/10.2147/IJN.S596	International Journal of Nanomedicine	3222	2008	no	While the paper discusses drug delivery and mentions various nanoparticle systems, it does not specifically focus on FDA-approved or clinically used nanodrugs. It is more of a general review of potential systems.	maybe	The abstract mentions potential interactions with tissues and cells but does not indicate detailed molecular-level interaction studies or protein corona analysis.	no	The abstract does not indicate any original experimental data. It appears to be a review/overview paper rather than presenting new experimental findings.	maybe	The paper does discuss safety evaluation and toxicity assessment, particularly drawing parallels with inhalation toxicology. However, it appears to be more theoretical than presenting specific safety assessment data.	maybe	The abstract mentions biological barriers and distribution but does not indicate detailed study of degradation, metabolism, or specific distribution patterns.	yes	The paper is clearly focused on therapeutic applications, specifically drug delivery and cancer therapy.	maybe	While this appears to be a review paper, it is not clear if it is a systematic review or meta-analysis. It seems more like a narrative review of current developments.	maybe	The abstract discusses general concepts of nanoparticle interactions with biological systems but does not present specific molecular mechanism analyses. It is more of an overview paper discussing potential mechanisms rather than analyzing them in detail.	Exclude	The abstract provides a broad overview of nanoparticle drug delivery systems, touching on potential safety considerations and biological interactions, but lacks specific experimental validation and detailed molecular mechanism analysis. While focused on therapeutic applications, the paper does not meet several critical screening criteria, including comprehensive safety assessment, experimental da…	2.8
Nanotoxicology: Towards Safety by Design	F. T. Andón, B. Fadeel	10.1007/978-3-319-08084-0_14	https://doi.org/10.1007/978-3-319-08084-0_14	-	8	2014	maybe	The paper discusses nanomedicines, but does not specifically mention FDA-approved or clinically used nanodrugs. The focus appears to be broader, covering general nanomaterial interactions and toxicity.	yes	The paper strongly addresses this criterion, discussing protein corona formation ("biological identity") and molecular-level interactions between nanomaterials and cells. This is a key focus of the paper.	no	The paper appears to be more of a review/overview rather than presenting original experimental data. It discusses various approaches but does not present specific experimental results.	yes	The paper clearly addresses safety assessment and toxicity profiling, discussing nanotoxicology approaches and hazard potential evaluation.	maybe	The paper mentions biological distribution and interactions with cells and tissues, but does not specifically detail degradation or metabolism studies.	yes	The paper is clearly focused on therapeutic applications, discussing clinical applications and medical uses rather than environmental applications.	maybe	The paper appears to be a review article rather than original research or a systematic review/meta-analysis. While it synthesizes information about nanotoxicology approaches, it is not clear if it is a systematic review.	maybe	The paper discusses molecular mechanisms, including interactions between nanomaterials and biological systems at the cellular level, and mentions systems biology approaches like genomics, proteomics, and metabolomics profiling. However, this appears to be more of a review/overview rather than a specific mechanism analysis study.	Exclude	The abstract provides a comprehensive overview of nanomedicine interactions and toxicity, with strong emphasis on molecular mechanisms and safety assessment. While addressing key aspects of nanodrug interactions, the text appears to be a review chapter rather than an original research study, lacking specific experimental validation and focus on FDA-approved nanodrugs. The discussion covers molecu…	2.9
An overview of nanotoxicity and nanomedicine research: principles, progress and implications for cancer therapy.	Ye Wang, Abel Santos, A. Evdokiou, D. Losic	10.1039/C5TB00956A	https://doi.org/10.1039/C5TB00956A	Journal of materials chemistry. B	84	2015	no	The paper discusses nanomaterial-based drug delivery systems, but it does not explicitly mention FDA-approved or clinically used nanodrugs. The focus appears broader, covering general nanotoxicity paradigms.	maybe	The paper mentions "interconnections between nanotoxicity and drug delivery research," but it does not specifically indicate analysis of molecular-level interactions or protein corona formation.	maybe	As this is a review paper, it does not present original experimental data, though it likely reviews experimental studies.	yes	The paper clearly focuses on nanotoxicity paradigms and safety considerations, mentioning "benchmarks for the safe design of nanomaterial-based drug delivery systems."	no	The abstract does not explicitly mention degradation, metabolism, or biological distribution studies.	yes	The paper is clearly focused on therapeutic applications, specifically cancer treatment.	yes	The paper is explicitly described as a review that "compiles and presents recent advances."	maybe	The paper discusses "basic concepts and mechanisms" of nanomaterial-based drug delivery and nanotoxicity, but it is unclear how deeply it analyzes specific molecular mechanisms since it is a review paper.	Include	A comprehensive review exploring nanomaterial-based drug delivery and nanotoxicity paradigms, with a strong focus on therapeutic applications and safety considerations. While addressing key aspects of nanodrug development, the study lacks explicit details on FDA-approved nanodrugs and specific molecular mechanism analyses. The review provides a systematic overview of current research in nanotoxic…	3.5
Precision Nanotoxicology in Drug Development: Current Trends and Challenges in Safety and Toxicity Implications of Customized Multifunctional Nanocarriers for Drug-Delivery Applications	Anas Ahmad, M. Imran, N. Sharma	10.3390/pharmaceutics14112463	https://doi.org/10.3390/pharmaceutics14112463	Pharmaceutics	26	2022	maybe	While the paper discusses drug delivery nanocarriers and mentions some commercialized medicines, it does not specifically focus on FDA-approved nanodrugs or their molecular mechanisms of cytotoxicity.	no	The abstract does not explicitly mention molecular-level interactions or protein corona formation. It focuses more on general toxicity assessment.	yes	The paper discusses both in vitro and in vivo studies, though as a review paper rather than original research.	yes	This is a strong point of the paper - it explicitly focuses on safety and toxicity assessments of nanocarriers, both in vitro and in vivo.	maybe	While the paper discusses nanotoxicology, it does not explicitly mention degradation, metabolism, or biological distribution studies.	yes	The paper is clearly focused on therapeutic applications, discussing pharmaceutical drug development and clinical trials.	yes	This appears to be a review paper synthesizing information about nanotoxicology and safety assessments.	maybe	The abstract discusses nanotoxicology and safety assessments but does not explicitly mention molecular mechanism analysis. The paper appears to be more focused on general toxicity assessment rather than specific molecular mechanisms.	Exclude	The review paper addresses nanotoxicology and safety assessments of drug delivery nanocarriers, with strong emphasis on therapeutic applications and experimental validation. However, it lacks detailed molecular mechanism analysis and specific focus on FDA-approved nanodrugs, resulting in partial alignment with the comprehensive screening criteria. The study provides a broad overview of nanocarrie…	3.2
Cancer treatment and toxicity outlook of nanoparticles.	Neetika, Mamta Sharma, Pankaj Thakur, Paras Gaur, Gokana Mohana Rani, Sarvesh Rustagi, Rishi Talreja, Vishal Chaudhary	10.1016/j.envres.2023.116870	https://doi.org/10.1016/j.envres.2023.116870	Environmental Research	23	2023	no	While the paper discusses various NPs (zinc oxide, titanium oxide, silver, gold) and their therapeutic applications, it doesn't specifically mention FDA-approved or clinically used nanodrugs. The focus appears to be on general NP systems rather than specific approved nanodrugs.	yes	The abstract explicitly mentions protein corona formation and interactions between NPs and biomolecules, including their effects on cellular function.	maybe	As this is a review paper, it's not clear whether it includes original experimental data. The abstract doesn't specify the types of studies reviewed.	maybe	The paper discusses toxicity and safety concerns, including "significant NPs-associated toxicity" and "life-threatening toxicities." However, it's not clear if this includes a comprehensive safety assessment.	maybe	While pharmacokinetics is mentioned briefly, there isn't explicit discussion of degradation, metabolism, or detailed biological distribution.	yes	The paper is clearly focused on therapeutic applications, specifically cancer theranostics and treatment.	yes	This is explicitly stated to be a review paper.	maybe	The abstract mentions analysis of molecular mechanisms, particularly regarding NP interactions with biomolecules and protein corona formation. However, the depth of this analysis isn't entirely clear from the abstract alone.	Include	A comprehensive review exploring nanoparticle interactions in cancer therapeutics, highlighting molecular mechanisms, protein corona formation, and potential toxicity challenges. While addressing therapeutic applications and molecular interactions, the study lacks specific focus on FDA-approved nanodrugs and provides only partial insights into safety assessment and biological fate. The review aim…	3.5
Nanomaterials for cancer therapy: current progress and perspectives	Zhe Cheng, Maoyu Li, R. Dey, Yongheng Chen	10.1186/s13045-021-01096-0	https://doi.org/10.1186/s13045-021-01096-0	Journal of Hematology & Oncology	602	2021	no	While the paper discusses nanomaterials in cancer therapy, it doesn't specifically focus on FDA-approved or clinically used nanodrugs. It appears to be a broader review of various nanomaterials.	maybe	The abstract mentions protein corona and discusses interactions with cancer cells, tumor microenvironment, and immune system, but doesn't indicate detailed molecular-level interaction analysis.	maybe	As this is a review paper, it doesn't present original experimental data. However, it does synthesize existing research.	maybe	The abstract mentions toxicity concerns and discusses the need to "reduce toxicity," but doesn't indicate a comprehensive safety assessment.	maybe	While the abstract mentions "bioavailability" and "protein corona," it doesn't explicitly indicate study of degradation, metabolism, or detailed biological distribution.	yes	The paper is clearly focused on therapeutic applications (cancer therapy).	yes	This is explicitly a review paper that synthesizes information about nanomaterials in cancer therapy.	maybe	The abstract mentions molecular mechanisms only broadly, discussing "unique optical, magnetic, and electrical properties" and "protein corona." However, it doesn't explicitly indicate detailed molecular mechanism analysis.	Exclude	A comprehensive review of nanomaterials in cancer therapy that partially addresses molecular mechanisms, safety considerations, and therapeutic applications. While the study provides insights into nanomaterial interactions and potential clinical translation, it lacks detailed analysis of FDA-approved nanodrugs and comprehensive molecular mechanism investigations. The review synthesizes existing r…	3.2
Safe Nanoparticles: Are We There Yet?	Wided Najahi-Missaoui, R. Arnold, B. Cummings	10.3390/ijms22010385	https://doi.org/10.3390/ijms22010385	International Journal of Molecular Sciences	275	2020	no	The abstract discusses nanoparticles broadly and mentions drug delivery as one application, but it does not specifically focus on FDA-approved or clinically used nanodrugs. The paper appears to be a broader review of nanoparticle safety.	maybe	The abstract mentions studying "interactions with mammalian cells," but it does not specifically detail molecular-level interactions or protein corona formation.	maybe	As this is a review paper, it likely includes experimental data from other studies, but the abstract does not specify whether it includes original experimental work.	yes	The paper explicitly focuses on "toxicity and safety" and approaches to "minimizing their toxicity," indicating that it includes a comprehensive safety assessment or toxicity profile analysis.	no	The abstract does not explicitly mention degradation, metabolism, or biological distribution studies.	no	The paper appears to cover both therapeutic and non-therapeutic applications ("drug delivery, diagnostics, cosmetics and several other biological and non-biological areas"), making it broader than the desired focus on therapeutic applications.	yes	This criterion is met as the paper is explicitly a review paper summarizing current knowledge on nanoparticle safety and toxicity.	maybe	The abstract mentions studying "toxic effects" and "interactions with mammalian cells," but it is unclear whether the study includes analysis of molecular mechanisms rather than only drug delivery efficiency.	Exclude	The abstract presents a broad review of nanoparticle safety that lacks specific focus on FDA-approved nanodrugs and their molecular mechanisms. While addressing toxicity and cellular interactions, the study does not comprehensively meet the detailed screening criteria for therapeutic nanodrug research. The review's wide-ranging scope and limited molecular-level analysis suggest it falls short of …	2.9
Nanotoxicological Approaches Towards Nanosafety	Sandip Pawar, Mrunmayi Sardesai, P. Shende	10.1007/978-3-030-69492-0_9	https://doi.org/10.1007/978-3-030-69492-0_9	-	1	2021	maybe	While the paper discusses nanodrugs and their delivery systems, it does not specifically mention FDA-approved or clinically used nanodrugs. The paper is more of a general review of various nanocarriers.	no	The abstract does not explicitly mention molecular-level interactions or protein corona formation. The paper focuses more on general toxicity and safety aspects.	maybe	As this is a review paper, it does not present original experimental data, though it likely reviews experimental studies.	yes	The paper does focus on toxicity and safety assessment, mentioning "nanotoxicology and nanosafety guidelines" and discussing various aspects of toxicity.	maybe	While the abstract mentions "high rate of accumulation," it does not specifically discuss degradation, metabolism, or detailed biological distribution.	yes	The paper clearly focuses on therapeutic applications, discussing medical and pharmaceutical applications.	yes	This is explicitly stated to be a review paper, summarizing toxicity related to different nanocarriers.	maybe	The abstract mentions toxicity studies but does not explicitly indicate analysis of molecular mechanisms. The paper appears to be a broader review of toxicity rather than a detailed mechanism analysis.	Exclude	A comprehensive review of nanodrug toxicity that partially addresses molecular mechanisms and safety assessments, with a focus on therapeutic applications across various nanocarrier systems. While the study provides insights into nanotoxicology, it lacks detailed experimental validation and specific analysis of FDA-approved nanodrugs. The review highlights the importance of understanding nanomate…	3.2
Assessment of Toxicity and Safety Profiles of Nanoparticles	K. Kumar, Ravina Singh, P. Tyagi, Dilip G. Gore	10.33263/lianbs101.18771888	https://doi.org/10.33263/lianbs101.18771888	Letters in Applied NanoBioScience	3	2020	maybe	While the paper discusses nanodrugs and therapeutics, it doesn't specifically mention FDA-approved or clinically used nanodrugs. It appears to be a broader review of nanoparticle toxicity.	maybe	The abstract indicates analysis at "molecular, cellular, and physiological levels," but doesn't explicitly mention protein corona formation or specific molecular interactions.	yes	The abstract mentions both "in vivo and in vitro conditions" for safety evaluation, indicating experimental data inclusion.	yes	This is a strong point - the paper explicitly focuses on "toxicity and safety evaluation" and discusses "safety assessment" strategies.	no	While the paper discusses toxicity, it doesn't explicitly mention degradation, metabolism, or biological distribution.	yes	The paper is clearly focused on therapeutic applications, discussing "nanoparticles in therapeutics" and medical applications.	yes	This is explicitly a review paper, which is acceptable per the criteria.	maybe	The abstract mentions "exact working of nanoparticles at the molecular, cellular, and physiological levels," suggesting some mechanism analysis. However, it's not clear how detailed this analysis is.	Include	A comprehensive review exploring nanoparticle toxicity and safety in therapeutic contexts, with strong emphasis on experimental validation and safety assessment across molecular, cellular, and physiological levels. While addressing key aspects of nanodrug development, the study lacks specific focus on FDA-approved drugs and detailed molecular mechanism analysis. The research provides insights int…	3.5
Nanotoxicology profiling of cancer nanomedicines	A. Qadir, M. Aqil, D. Gupta, Nausheen Khan, S. Beg	10.1016/b978-0-12-821095-6.00019-7	https://doi.org/10.1016/b978-0-12-821095-6.00019-7	-	0	2021	no	While the abstract discusses cancer nanomedicine, it does not specifically mention FDA-approved or clinically used nanodrugs. It is more of a general overview of nanomedicine.	maybe	The abstract mentions "interaction between nanomaterials with biological organisms" but does not specifically discuss molecular-level interactions or protein corona formation.	yes	The abstract mentions both in vitro and in vivo characterization methods, indicating experimental validation.	yes	The abstract discusses toxicology profiling and characterization methods, including both in vitro and in vivo assessment, which appears to be a comprehensive safety assessment approach.	no	While the abstract mentions physicochemical characteristics and biological interactions, it does not specifically address degradation, metabolism, or distribution.	yes	The focus is clearly on therapeutic applications (cancer treatment), not environmental uses.	no	This appears to be a book chapter providing an overview rather than an original research article or systematic review.	maybe	The abstract mentions toxicology profiling but does not explicitly discuss molecular mechanisms. It focuses more on general characterization methods rather than specific molecular pathways.	Exclude	The abstract provides a general overview of nanomedicine and toxicology profiling, but lacks specific details on molecular mechanisms, FDA-approved nanodrugs, and comprehensive biological fate analysis. While it covers safety assessment and experimental validation, the text appears to be a book chapter rather than an original research article, which limits its alignment with the detailed screenin…	2.8
Nanomaterials in food and agriculture: An overview on their safety concerns and regulatory issues	Aditi Jain, S. Ranjan, N. Dasgupta, C. Ramalingam	10.1080/10408398.2016.1160363	https://doi.org/10.1080/10408398.2016.1160363	Critical reviews in food science and nutrition	268	2018	maybe	While the paper discusses nanomaterials in medical therapeutics, it does not specifically focus on FDA-approved or clinically used nanodrugs. The scope appears to be broader, covering nanotoxicity in general.	yes	The study investigates molecular-level interactions between nanomaterials and cells, including protein corona formation where applicable.	maybe	The abstract does not explicitly state whether experimental data is included. It appears to be a review paper that may synthesize experimental findings, but this is not certain.	yes	The paper includes a comprehensive safety assessment, discussing toxicity profiles, organ-specific effects, and risk management.	maybe	While the abstract mentions "dispersion and invasion of anatomical barriers," it does not explicitly discuss degradation, metabolism, or detailed biological distribution of the nanodrugs.	yes	The paper focuses on therapeutic applications and medical therapeutics, though it also covers other applications like the food industry.	yes	This is explicitly a review paper that synthesizes evidence about nanotoxicity.	yes	The study includes analysis of molecular mechanisms, including oxidative stress, genotoxic, and carcinogenic potential, rather than only focusing on drug delivery efficiency.	Include	A comprehensive review exploring nanomaterial toxicity mechanisms, with strong emphasis on molecular interactions, safety assessments, and cellular responses across multiple biological systems. The study provides in-depth analysis of nanotoxicity, covering therapeutic and non-therapeutic applications, while examining oxidative stress, genotoxicity, and potential health risks. While broadly releva…	4
Nanoparticles for Cancer Therapy: Current Progress and Challenges	Shreelaxmi Gavas, Sameer Quazi, T. Karpiński	10.1186/s11671-021-03628-6	https://doi.org/10.1186/s11671-021-03628-6	Nanoscale Research Letters	458	2021	maybe	The paper discusses approved nanotherapeutics and their applications in cancer treatment, but does not specifically focus on FDA-approved drugs or their molecular mechanisms of cytotoxicity. It is more of a general review of nanoparticle applications.	no	The abstract does not explicitly mention molecular-level interactions or protein corona formation. While it discusses targeting mechanisms, it appears to be at a higher level of analysis.	no	The abstract mentions both in vivo and in vitro studies, but as this is a review paper, it is synthesizing existing research rather than presenting new experimental data.	no	While the abstract mentions "reduced toxicity" as an advantage, it does not indicate a comprehensive safety assessment or toxicity profile analysis.	no	The abstract does not specifically address degradation, metabolism, or biological distribution of nanodrugs.	yes	The paper clearly focuses on therapeutic applications (cancer treatment), meeting this criterion.	yes	This is a review paper, which meets this criterion as it is a synthesis of existing research on nanodrug applications in cancer treatment.	maybe	The abstract mentions "targeting mechanisms" and discusses how nanoparticles overcome drug resistance, but does not explicitly detail molecular mechanisms. The paper appears to be more of an overview of nanoparticle types and applications rather than a deep mechanistic analysis.	Exclude	The review paper provides a comprehensive overview of nanoparticle applications in cancer treatment, focusing on therapeutic potential and existing research. While meeting some screening criteria related to therapeutic relevance and evidence synthesis, the abstract lacks detailed molecular mechanism analysis, comprehensive safety assessment, and specific experimental validation. The paper appears…	2.9
Nanomedicine in cancer therapy: challenges, opportunities, and clinical applications.	A. Wicki, D. Witzigmann, Vimalkumar Balasubramanian, J. Huwyler	10.1016/j.jconrel.2014.12.030	https://doi.org/10.1016/j.jconrel.2014.12.030	Journal of Controlled Release	1516	2015	maybe	The paper discusses nanomedicine products and their clinical applications, but does not specifically mention FDA-approved drugs or their molecular mechanisms of cytotoxicity.	no	No explicit mention of molecular-level interactions or protein corona formation. The focus appears to be on broader therapeutic applications.	no	This appears to be a review paper discussing clinical studies rather than presenting original experimental data.	no	While the abstract mentions "challenges," it does not specifically indicate a comprehensive safety or toxicity profile analysis.	maybe	The abstract mentions pharmacokinetic profiles but does not specifically discuss degradation, metabolism, or detailed biological distribution.	yes	The paper is clearly focused on therapeutic applications (cancer treatment), meeting this criterion.	yes	The paper is described as a review of clinical studies, which meets this criterion as systematic reviews are acceptable.	maybe	The abstract does not explicitly mention analysis of molecular mechanisms. While it discusses "pharmacokinetic and pharmacodynamic profiles," it appears to be a general review rather than a detailed mechanism study.	Exclude	A comprehensive review of nanomedicine in cancer treatment that partially addresses therapeutic applications and evidence synthesis, but lacks detailed molecular mechanism analysis, experimental validation, and comprehensive safety assessments. While the paper discusses nanotechnology's potential in cancer therapeutics, it falls short of providing in-depth molecular-level insights or experimental…	2.9
Nanotechnology-Based Drug Delivery, Metabolism and Toxicity.	P. Malaviya, Dhaval K Shukal, A. Vasavada	10.2174/1389200221666200103091753	https://doi.org/10.2174/1389200221666200103091753	Current drug metabolism	13	2020	maybe	While the paper discusses nanotherapeutics, it does not specifically mention FDA-approved or clinically used nanodrugs. The focus seems broader, covering general nanoparticle applications.	no	The abstract does not explicitly mention molecular-level interactions or protein corona formation. While metabolism is discussed, it is at a general level.	yes	The abstract mentions reviewing "in vitro and in vivo experimental models," indicating inclusion of experimental data.	yes	The paper does focus on toxicity and safety assessment, mentioning "toxic effects" and "safety" multiple times. This appears to be a comprehensive review of safety concerns.	yes	The abstract explicitly mentions studying "metabolism of NP including their adsorption, degradation, clearance, and bio-persistence."	yes	The focus is clearly on therapeutic applications, mentioning "nanotherapeutics" and "drug delivery system."	yes	This is a literature review covering 2010 to present, which qualifies as a systematic review of nanodrug toxicity.	maybe	The abstract mentions studying "metabolism and toxicological effects" but does not explicitly indicate analysis of molecular mechanisms. The focus appears to be more on a general review of toxicity rather than detailed mechanism analysis.	Include	A comprehensive review of nanoparticle therapeutics reveals significant insights into metabolism, toxicity, and safety concerns across experimental models. While addressing multiple screening criteria related to biological fate, experimental validation, and therapeutic applications, the study demonstrates partial depth in molecular mechanism analysis and specific nanodrug interactions. The resear…	3.5
Toxicity of Nanomaterials: Exposure, Pathways, Assessment, and Recent Advances.	Priyanka Ganguly, Ailish Breen, S. Pillai	10.1021/ACSBIOMATERIALS.8B00068	https://doi.org/10.1021/ACSBIOMATERIALS.8B00068	ACS Biomaterials Science & Engineering	209	2018	no	The abstract does not specifically mention FDA-approved or clinically used nanodrugs. Instead, it focuses on general nanomaterials used in consumer products and their toxicity.	maybe	The paper discusses cellular uptake mechanisms and physicochemical properties affecting cytotoxicity, but doesn't specifically mention protein corona formation. It's a general overview rather than detailed molecular interaction analysis.	yes	The paper discusses both in vitro and in vivo studies, though as a review paper it synthesizes rather than generates new experimental data.	yes	The paper includes comprehensive safety assessment, discussing various types of toxicity, exposure routes, and safety guidelines.	maybe	The abstract mentions discussion of nanomaterial uptake and fate in various organs (skin, respiratory tract, etc.), but doesn't specifically focus on degradation or metabolism.	no	While the paper discusses biological effects, it appears to focus more on general nanotoxicity and consumer products rather than therapeutic applications specifically.	yes	This is a review paper that synthesizes evidence about nanotoxicity.	maybe	The paper discusses molecular mechanisms including ROS generation, oxidative stress, inflammation, and non-oxidant pathways, but this is a review paper covering general nanotoxicity rather than specific drug delivery mechanisms.	Exclude	The review comprehensively addresses nanotoxicity mechanisms and safety assessments, but lacks specific focus on therapeutic nanodrugs and FDA-approved nanomaterials. While providing extensive insights into cellular interactions and toxicity pathways, the paper does not meet critical criteria related to therapeutic nanodrug applications and molecular mechanism analysis in a clinical context. The …	2.9
A review of current nanoparticle and targeting moieties for the delivery of cancer therapeutics.	Stephanie D. Steichen, M. Caldorera-Moore, N. Peppas	10.1016/j.ejps.2012.12.006	https://doi.org/10.1016/j.ejps.2012.12.006	European Journal of Pharmaceutical Sciences	669	2013	maybe	While the paper discusses nanoscale drug carriers, it does not specifically mention FDA-approved or clinically used nanodrugs. It appears to be a general review of various nanostructures.	no	The abstract does not indicate any investigation of molecular-level interactions or protein corona formation. It focuses on delivery aspects rather than molecular interactions.	no	The abstract suggests this is a review paper rather than original research with experimental data.	no	While systemic toxicity is mentioned briefly, there is no indication of comprehensive safety assessment or toxicity profile analysis.	no	The abstract does not mention studying degradation, metabolism, or biological distribution of nanodrugs.	yes	The paper is clearly focused on therapeutic applications (cancer treatment).	maybe	While this is a review article, it appears to be a narrative review rather than a systematic review or meta-analysis of nanodrug toxicity.	no	The abstract does not explicitly mention analysis of molecular mechanisms. It focuses on delivery systems and barriers but does not indicate investigation of molecular-level mechanisms.	Exclude	The abstract describes a review of nanoscale drug carriers for cancer treatment, focusing on delivery systems and barriers, but lacks detailed molecular mechanism analysis, experimental validation, and comprehensive safety assessment. While therapeutically relevant, the paper does not meet most of the specified screening criteria for in-depth nanodrug research, particularly regarding molecular in…	2.7
Novel Methods and Approaches for Safety Evaluation of Nanoparticle Formulations: A Focus Towards In Vitro Models and Adverse Outcome Pathways	Mounika Gayathri Tirumala, Pratibha Anchi, Susmitha Raja, gupta, C. Godugu	10.3389/fphar.2021.612659	https://doi.org/10.3389/fphar.2021.612659	Frontiers in Pharmacology	54	2021	no	The abstract discusses nanomedicine and drug delivery, but doesn't specifically focus on FDA-approved or clinically used nanodrugs. It takes a broader view of nanotoxicology in general.	maybe	While the abstract mentions interactions between nanoparticles and biological components, it doesn't specifically detail molecular-level interactions or protein corona formation.	no	This appears to be a review paper discussing various assessment methods rather than presenting original experimental data.	maybe	This is a major focus of the paper, discussing safety assessment methods, risk evaluation, and toxicological effects. However, it appears to be a review of assessment methods rather than presenting specific safety profiles.	maybe	The abstract mentions pharmacokinetics and organ toxicity but doesn't specifically focus on degradation, metabolism, or distribution.	yes	The paper appears to focus on therapeutic applications (nanomedicine) rather than environmental uses, though it does mention environmental impacts.	maybe	This is a review paper, but it appears to be a narrative review rather than a systematic review or meta-analysis.	maybe	The abstract discusses molecular mechanisms of nanotoxicity, including cellular stress and cytotoxicity, but primarily from a general perspective. While it mentions "molecular biology" and "adverse outcome pathways," it doesn't appear to focus on specific molecular mechanisms in detail.	Exclude	The abstract presents a broad overview of nanotoxicology assessment methods, touching on safety and molecular interactions, but lacks specific focus on FDA-approved nanodrugs and experimental validation. While discussing therapeutic applications and safety concerns, the review does not provide detailed molecular mechanism analysis or original experimental data. The narrative review approach and g…	2.9
Understanding Nanoparticle Toxicity to Direct a Safe-by-Design Approach in Cancer Nanomedicine	J. Damasco, S. Ravi, J. Perez, Daniel Hagaman, M. Melancon	10.3390/nano10112186	https://doi.org/10.3390/nano10112186	Nanomaterials	52	2020	maybe	While the paper discusses nanomaterials for cancer therapy, it does not specifically mention FDA-approved or clinically used nanodrugs. The paper appears to be a broader review of inorganic nanoparticles.	maybe	The abstract mentions "physicochemical properties" and "biological barriers" but does not explicitly discuss molecular-level interactions or protein corona formation.	maybe	As a review paper, it covers both preclinical and clinical studies, but does not present new experimental data.	yes	Safety assessment is a major focus of the paper, with explicit discussion of toxicity concerns, safety profiles, and non-toxic design principles.	yes	The abstract discusses pharmacokinetics, circulation time, and bioavailability, indicating coverage of biological fate.	yes	The paper is clearly focused on therapeutic applications, specifically cancer imaging and therapy.	yes	This is explicitly stated to be a review paper covering preclinical and clinical studies.	maybe	The abstract mentions "intrinsic toxicity" and discusses pharmacokinetics, but does not explicitly detail molecular mechanisms. The paper appears to be more focused on general safety concerns and design principles rather than specific molecular mechanisms.	Include	A comprehensive review of inorganic nanoparticles for cancer therapy, focusing on safety, design principles, and translational potential across preclinical and clinical contexts. While addressing critical aspects of nanomedicine like toxicity and biological fate, the study provides a broad overview without deep molecular mechanism analysis or specific FDA-approved nanodrug examination. The resear…	3.5
Nanotoxicity Induced by Nanomaterials: A Review of Factors Affecting Nanotoxicity and Possible Adaptations	H. Thu, Mohamed Haider, Shahzeb Khan, Mohammad Sohail, Zahid Hussain	10.1016/j.onano.2023.100190	https://doi.org/10.1016/j.onano.2023.100190	OpenNano	9	2023	no	While the paper discusses nanomaterials in medical applications, it does not specifically focus on FDA-approved or clinically used nanodrugs. It appears to be a broader review of nanomaterial safety.	maybe	The abstract mentions interactions with biological tissues and immune players, but does not specifically discuss molecular-level interactions or protein corona formation in detail.	no	The abstract suggests this is a literature review rather than an original research article with experimental data.	yes	The paper strongly focuses on safety assessment and toxicity profiles, discussing various factors affecting nanotoxicity and potential mitigation strategies.	maybe	The abstract discusses absorption, distribution, and clearance of nanomaterials, though not in great detail.	yes	The study is clearly focused on therapeutic applications rather than environmental uses.	maybe	While this appears to be a review article, it's not clear if it's a systematic review or meta-analysis. It seems to be a narrative review of safety concerns.	maybe	The abstract discusses factors affecting nanotoxicity but does not deeply analyze specific molecular mechanisms. It mentions general factors like surface chemistry and transmembrane diffusivity but lacks detailed molecular mechanism analysis.	Exclude	The abstract presents a comprehensive review of nanomaterial safety, focusing on toxicity mechanisms and potential mitigation strategies across medical applications. While addressing key factors like surface chemistry and biological interactions, the study lacks specific experimental validation and detailed molecular mechanism analysis. The review provides insights into nanomaterial safety but fa…	2.9
Nanoparticle Toxicology.	Wen Yang, Lin Wang, Evan M Mettenbrink, P. DeAngelis, Stefan Wilhelm	10.1146/annurev-pharmtox-032320-110338	https://doi.org/10.1146/annurev-pharmtox-032320-110338	Annual Review of Pharmacology and Toxicology	167	2020	maybe	The study does not specifically focus on FDA-approved or clinically used nanodrugs, as it appears to cover nanoparticles more broadly, including environmental exposure.	yes	The study investigates molecular-level interactions between nanomaterials and cells, including protein corona formation, as explicitly mentioned in the abstract.	maybe	It is unclear whether the study includes experimental data (either in vitro or in vivo) or is purely theoretical or computational, as the abstract does not provide this information.	yes	The study includes a comprehensive safety assessment or toxicity profile analysis, as it focuses on toxicity assessment and adverse effects, including both acute and chronic effects.	maybe	The study partially examines nanodrug degradation, metabolism, or biological distribution, as it mentions nanoparticle disintegration, but does not explicitly discuss degradation, metabolism, or distribution patterns.	maybe	The study appears to cover both therapeutic and environmental applications, with a broader focus on general nanoparticle exposure rather than specifically therapeutic applications.	yes	The study is explicitly a review paper focusing on nanotoxicology research, which meets the criterion for evidence synthesis.	yes	The study includes analysis of molecular mechanisms rather than only drug delivery efficiency, as evidenced by the abstract's focus on "mechanistic understanding of nanoparticle toxicity at organ, tissue, cell, and biomolecular levels" and discussion of specific mechanisms like ROS generation and cell signaling pathways.	Include	A comprehensive review of nanoparticle toxicity mechanisms reveals detailed insights into molecular interactions, safety assessments, and potential biological impacts across multiple levels of analysis. While the study provides robust mechanistic understanding and toxicity profiling, its broad scope beyond therapeutic nanodrugs and unclear experimental validation create some limitations in meetin…	3.5
Safety assessment of nanomaterials: implications for nanomedicine.	Andreas M. Nyström, B. Fadeel	10.1016/j.jconrel.2012.01.027	https://doi.org/10.1016/j.jconrel.2012.01.027	Journal of Controlled Release	215	2012	no	The paper discusses nanomedicines, but does not specifically mention FDA-approved or clinically used nanodrugs. It is a general review of nanomedicine safety rather than a focus on specific therapeutic nanodrugs.	maybe	The abstract explicitly mentions protein corona formation and biological interactions, though at a high level rather than detailed molecular analysis.	no	The abstract does not indicate whether the review includes experimental data analysis. It appears to be a general review of challenges.	yes	Safety assessment is a central focus of the paper, discussing potential toxicities, biological barriers, and long-term effects.	yes	The abstract explicitly discusses nanoparticle fate, including excretion, biodegradation, and accumulation.	yes	The paper is clearly focused on therapeutic applications rather than environmental uses.	maybe	This is explicitly stated to be a review paper, but it is not clear if it is systematic or narrative in nature.	maybe	The abstract discusses biological interactions and protein corona formation, but does not explicitly detail molecular mechanisms. It is more of a general overview of safety concerns rather than a detailed analysis of molecular mechanisms.	Exclude	A review paper exploring nanomedicine safety challenges, addressing biological interactions, nanoparticle fate, and potential toxicities across therapeutic applications. While providing insights into molecular-level considerations, the study lacks specific focus on FDA-approved nanodrugs and does not clearly demonstrate experimental validation. The review offers a broad overview of nanomedicine s…	3.2
A Safe‐by‐Design Strategy towards Safer Nanomaterials in Nanomedicines	Liang Yan, Feng Zhao, Jing Wang, Y. Zu, Zhanjun Gu, Yuliang Zhao	10.1002/adma.201805391	https://doi.org/10.1002/adma.201805391	Advances in Materials	113	2019	no	The paper discusses nanomaterials with clinical potential, but does not specifically focus on FDA-approved or clinically used nanodrugs. It appears to be a broader overview of various nanomaterials.	no	The abstract does not explicitly mention molecular-level interactions or protein corona formation. It discusses safety risks and physicochemical characteristics at a higher level.	no	The abstract suggests this is a review paper summarizing existing information rather than presenting new experimental data.	maybe	The paper strongly focuses on safety assessment, discussing "safety risks" and "toxicological mechanisms." However, it appears to be a review of principles rather than presenting specific safety assessments.	no	The abstract does not explicitly mention degradation, metabolism, or biological distribution studies.	yes	The paper is clearly focused on therapeutic applications in medicine, discussing diagnosis, drug delivery, and tissue repair.	maybe	While this appears to be a review article, it's not clear if it's a systematic review or meta-analysis. It seems to be more of a narrative review providing an overview of principles.	maybe	The paper appears to be a review/overview rather than presenting specific molecular mechanism analyses, though it does mention "toxicological mechanisms" and discusses relationships between physicochemical characteristics and safety profiles.	Exclude	The abstract presents a broad overview of nanomaterials in medicine, focusing on safety principles and potential therapeutic applications, but lacks specific experimental validation and detailed molecular mechanism analysis. While addressing therapeutic relevance and safety considerations, the review does not meet several key screening criteria, particularly those related to experimental data, FD…	2.9
Nano-Based Approved Pharmaceuticals for Cancer Treatment: Present and Future Challenges	Francisco Rodríguez, Pablo Caruana, Noa de la Fuente, P. Español, M. Gamez, J. Balart, E. Llurba, R. Rovira, Raúl Ruiz, Cristina Martín-Lorente, J. Corchero, M. V. Céspedes	10.3390/biom12060784	https://doi.org/10.3390/biom12060784	Biomolecules	101	2022	maybe	The paper does discuss FDA-approved nanomedicines for cancer treatment, but does not explicitly mention analysis of their molecular mechanisms of cytotoxicity.	no	No explicit mention of molecular-level interactions or protein corona formation. The focus appears to be on broader therapeutic applications.	no	This appears to be a review paper rather than original research with experimental data.	no	While side effects are mentioned briefly, there's no indication of comprehensive safety assessment or toxicity profile analysis.	maybe	The abstract mentions "systemic biodistribution" but doesn't specifically discuss degradation, metabolism, or detailed distribution studies.	yes	The paper is clearly focused on therapeutic applications in cancer treatment.	yes	The paper is identified as a review, which meets this criterion as systematic reviews are acceptable.	maybe	The abstract does not explicitly mention analysis of molecular mechanisms. While it discusses "rationale behind their designs," it appears to be more focused on general therapeutic applications rather than specific molecular mechanisms.	Exclude	A review of nanomedicines for cancer treatment that partially addresses therapeutic applications and approved nanodrugs, but lacks comprehensive analysis of molecular mechanisms, safety assessments, and experimental validation. While the paper provides an overview of nanopharmaceutical strategies, it falls short of meeting several critical screening criteria related to detailed mechanistic and sa…	3.2
Better safe than sorry: Understanding the toxicological properties of inorganic nanoparticles manufactured for biomedical applications.	B. Fadeel, A. Garcia‐Bennett	10.1016/j.addr.2009.11.008	https://doi.org/10.1016/j.addr.2009.11.008	Advanced Drug Delivery Reviews	660	2010	no	While the paper discusses drug delivery applications, it doesn't specifically mention FDA-approved or clinically used nanodrugs. It focuses more broadly on inorganic nanoparticles.	maybe	The abstract mentions "recognition versus non-recognition of engineered nanomaterials by the immune system" and discusses interactions with biological systems, but doesn't explicitly mention protein corona formation or detailed molecular-level interactions.	yes	As a review paper, it discusses experimental findings but doesn't present new experimental data. However, it synthesizes experimental evidence from other studies.	yes	The paper appears to focus significantly on toxicity assessment and biocompatibility, making this a central theme.	no	While the paper discusses interactions with biological systems, it doesn't explicitly mention degradation, metabolism, or distribution studies.	yes	The paper is clearly focused on therapeutic applications (drug delivery and medical imaging) rather than environmental uses.	yes	This is explicitly a review paper that synthesizes information about nanodrug toxicity, making it eligible under this criterion.	maybe	The abstract mentions investigation of "factors that influence biocompatibility and/or toxicity" and discusses immune system recognition, suggesting some mechanism analysis. However, it's not clear if detailed molecular mechanisms are examined.	Include	A comprehensive review exploring nanomaterial toxicity and drug delivery mechanisms, with particular emphasis on inorganic nanoparticles and their interactions with biological systems. While addressing safety assessment and therapeutic applications, the study partially meets criteria related to molecular mechanisms and lacks specific focus on FDA-approved nanodrugs. The review synthesizes experim…	3.5
Toxicity of therapeutic nanoparticles.	M. Maurer-Jones, Kyle C Bantz, S. Love, B. J. Marquis, C. Haynes	10.2217/17435889.4.2.219	https://doi.org/10.2217/17435889.4.2.219	Nanomedicine	96	2009	maybe	The paper discusses FDA-approved nanotherapeutic formulations and their toxicity, but doesn't appear to deeply examine specific molecular mechanisms of cytotoxicity. It's more focused on assessment techniques.	no	The abstract doesn't explicitly mention molecular-level interactions or protein corona formation. It appears to focus more on general toxicity assessment methods.	maybe	As a review paper, it doesn't present original experimental data, though it discusses experimental techniques.	yes	This is a strong point - the paper is specifically focused on toxicity assessment techniques and safety evaluation of therapeutic nanoparticles.	maybe	While toxicity is discussed, there's no explicit mention of degradation, metabolism, or biological distribution studies.	yes	The paper is clearly focused on therapeutic applications, discussing drug delivery, photodynamic therapy, and bioimaging.	yes	This is a review paper that synthesizes information about toxicity assessment techniques, making it relevant for this criterion.	maybe	The abstract indicates this is a review of toxicity assessment techniques rather than a primary study of molecular mechanisms. While it mentions toxicological assessment, it doesn't specifically focus on molecular mechanism analysis.	Include	A comprehensive review of nanotherapeutic toxicity assessment techniques reveals partial alignment with screening criteria, particularly in safety assessment and therapeutic application focus. While the study provides valuable insights into nanoparticle toxicity evaluation methods, it lacks deep molecular mechanism analysis and experimental validation. The review synthesizes existing knowledge bu…	3.5
Rethinking Nanosafety Part II: Leveraging Progress to Pioneer New Approaches and Solutions.	Chunying Chen, D. Leong, I. Lynch	10.1002/smll.202004934	https://doi.org/10.1002/smll.202004934	Small	4	2020	no	While the abstract mentions nanomaterials and their interactions, it doesn't specifically focus on FDA-approved or clinically used nanodrugs. The focus appears to be broader, covering various types of nanomaterials including TiO2 and MXene Flakes.	maybe	The abstract does discuss molecular-level interactions, particularly regarding protein corona formation and biotransformation. However, this is in the context of reviewing other papers rather than presenting original research.	no	While experimental data is mentioned in some of the reviewed papers, this particular paper appears to be an introduction to a special issue rather than presenting original experimental data.	maybe	Safety assessment is a major theme, with multiple papers discussed that examine toxicity profiles and safety considerations. However, this is again in the context of reviewing other work.	maybe	Biological fate is discussed, including biotransformation and environmental distribution of nanomaterials. But this is not original research.	maybe	The focus includes both therapeutic and environmental applications, with significant attention to environmental safety and risk governance.	no	This is a special issue introduction that synthesizes evidence from multiple papers, but it's not a systematic review or meta-analysis in the traditional sense.	maybe	The abstract discusses multiple papers that analyze molecular mechanisms, including biotransformation, protein corona formation, and cellular interactions. However, this appears to be a special issue introduction rather than a primary research paper.	Exclude	The special issue introduction covers nanosafety research broadly, discussing molecular mechanisms and interactions, but lacks the specific focus on FDA-approved nanodrugs and original experimental data required by the screening criteria. While comprehensive in its overview of nanomaterial research, the text does not meet the systematic review's requirements for a targeted, mechanism-focused anal…	2.5
Rethinking Nanosafety: Harnessing Progress and Driving Innovation.	Chunying Chen, D. Leong, I. Lynch	10.1002/smll.202002503	https://doi.org/10.1002/smll.202002503	Small	17	2020	no	While nanomedicine is mentioned, the abstract doesn't specifically focus on FDA-approved or clinically used nanodrugs. It covers nanosafety broadly across various applications.	maybe	The abstract strongly addresses molecular-level interactions, including protein corona formation, nano-bio interactions, and cellular receptor engagement. However, this is more of an overview of the special issue's contents.	no	The abstract mentions various experimental approaches, but as an introduction to a special issue, it doesn't present its own experimental data.	maybe	Safety assessment is a central theme, with multiple papers discussed that examine toxicity profiles and adverse outcome pathways. However, this is an introduction to a special issue rather than a primary safety assessment study.	maybe	The abstract discusses biological distribution and metabolism, including liver accumulation and gastrointestinal transformations. However, this is in the context of introducing other papers rather than presenting original research.	no	While therapeutic applications are mentioned, the scope is much broader, including environmental and agricultural applications.	no	This is neither an original research article nor a systematic review/meta-analysis. It's an introduction to a special issue on nanosafety.	maybe	The abstract discusses molecular mechanisms extensively, including protein corona formation, cellular interactions, and biological transformations. However, this appears to be a special issue introduction rather than a primary research paper.	Exclude	The document is an editorial introduction to a special issue on nanosafety, covering broad nanotechnology applications across multiple domains rather than a focused therapeutic nanodrug study. While rich in scientific content discussing molecular mechanisms and safety assessments, it lacks the specific characteristics of an original research article or systematic review required by the screening …	1.4
An overview on nanoparticles used in biomedicine and their cytotoxicity	Mohammad Nikzamir, A. Akbarzadeh, Y. Panahi	10.1016/j.jddst.2020.102316	https://doi.org/10.1016/j.jddst.2020.102316	-	125	2021	maybe	While the paper discusses nanoparticles in biomedical applications, it doesn't specifically mention FDA-approved or clinically used nanodrugs. It appears to be a broader review of various nanoparticle types.	maybe	The abstract mentions surface interactions and discusses mechanisms at a molecular level (ROS generation), but doesn't explicitly discuss protein corona formation.	maybe	While the abstract mentions "in vitro cytotoxicity assays," it's not clear if this is a review of experimental data or just a discussion of available assays.	yes	The paper focuses heavily on cytotoxicity assessment and safety considerations, including various parameters affecting toxicity.	maybe	While the abstract mentions that nanoparticles can enter the body and reach sensitive organs, it doesn't explicitly discuss degradation, metabolism, or detailed distribution studies.	yes	The paper is clearly focused on therapeutic/biomedical applications rather than environmental uses.	yes	This appears to be a review article synthesizing evidence about nanoparticle cytotoxicity.	yes	The study includes analysis of molecular mechanisms, particularly focusing on reactive oxygen species generation and oxidative stress as mechanisms of cytotoxicity.	Include	A comprehensive review exploring nanoparticle cytotoxicity mechanisms, focusing on molecular interactions, safety assessments, and potential biomedical applications. The study provides insights into how nanoparticle characteristics influence cellular toxicity, with particular emphasis on reactive oxygen species generation and oxidative stress pathways. While covering multiple nanoparticle types, …	4
Evolution and Clinical Translation of Drug Delivery Nanomaterials.	Shabir Hassan, G. Prakash, Aycabal Ozturk, Saghi Saghazadeh, Mohammad Sohail, Jungmok Seo, M. Dockmeci, Y. S. Zhang, A. Khademhosseini	10.1016/j.nantod.2017.06.008	https://doi.org/10.1016/j.nantod.2017.06.008	Nano Today	209	2017	maybe	The abstract mentions FDA-approved nanomaterials and discusses clinical trials, but doesn't specifically focus on analyzing molecular mechanisms of cytotoxicity.	no	No explicit mention of molecular-level interactions or protein corona formation. The focus appears to be on general drug delivery and biocompatibility.	maybe	As this is a review paper, it's unclear whether it includes experimental data analysis. The abstract doesn't specify the type of evidence reviewed.	maybe	While the abstract mentions "biocompatibility" and "systemic toxicity," it doesn't indicate a comprehensive safety assessment or toxicity profile analysis.	maybe	The abstract briefly mentions "degradation rate and bio-distribution" as challenges, but doesn't indicate detailed examination of these aspects.	yes	The paper clearly focuses on therapeutic applications in medicine, discussing drug delivery and clinical trials.	yes	The paper is explicitly identified as a review focusing on FDA-approved and clinical trial-stage nanomaterials.	no	The abstract does not explicitly discuss molecular mechanisms. While it mentions "drug delivery applications" and "targeting tissue," it doesn't indicate analysis of molecular-level mechanisms.	Exclude	The review paper on nanomaterials in medicine partially addresses therapeutic applications and FDA-approved nanodrugs, but lacks comprehensive molecular mechanism analysis and detailed safety assessments. While touching on drug delivery and clinical trials, the abstract does not provide sufficient depth in molecular interactions, toxicity profiles, or experimental validation to fully meet the scr…	2.9
“Challenges and toxicity assessment of inorganic nanomaterials in biomedical applications: Current status and future roadmaps”	Pranjali Mahamuni-Badiger, M. Dhanavade	10.1016/j.jddst.2023.104806	https://doi.org/10.1016/j.jddst.2023.104806	Journal of Drug Delivery Science and Technology	9	2023	no	While the paper discusses nanomaterials in biomedical applications, it doesn't specifically focus on FDA-approved or clinically used nanodrugs. It appears to cover nanomaterials more broadly.	maybe	The abstract mentions "complicated interactions between NMs and biological systems" and discusses various factors affecting these interactions, but doesn't specifically mention protein corona formation.	maybe	While the paper discusses experimental assessments, as a review paper it doesn't present original experimental data. It synthesizes existing evidence.	yes	The paper strongly focuses on safety assessment and toxicity profiles, including in-vitro, in-vivo, and in-silico assessments.	maybe	The abstract mentions "clearance rate" and "bioavailability" but doesn't appear to deeply examine degradation or metabolism specifically.	yes	The paper is clearly focused on therapeutic/biomedical applications rather than environmental uses.	yes	This is explicitly a review paper focusing on nanotoxicity.	maybe	The paper discusses molecular mechanisms of nanotoxicity and includes analysis of various factors affecting toxicity, but it appears to be a broad review rather than focusing on specific molecular mechanisms.	Include	A comprehensive review of nanomaterial toxicity in biomedical applications, examining molecular interactions, safety assessments, and potential risks across multiple experimental approaches. While covering broad mechanisms of nanotoxicity, the study lacks specific focus on FDA-approved nanodrugs and does not present original experimental data. The review provides a systematic overview of nanomate…	3.5
Safety assessment for nanotechnology and nanomedicine: concepts of nanotoxicology	G. Oberdörster	10.1111/j.1365-2796.2009.02187.x	https://doi.org/10.1111/j.1365-2796.2009.02187.x	Journal of Internal Medicine	881	2010	maybe	The paper discusses nanomaterials broadly, including medical applications, but doesn't specifically focus on FDA-approved nanodrugs or their molecular mechanisms of cytotoxicity.	no	While the abstract mentions "surface properties" and "biopersistence in cells," it doesn't explicitly discuss molecular-level interactions or protein corona formation.	maybe	The abstract mentions experimental studies (e.g., MWCNT studies in rodents) but appears to be more of a review/overview paper discussing various aspects of nanotoxicology.	yes	The paper strongly focuses on safety assessment and toxicity profiles, discussing risk assessment, exposure evaluation, and toxicological concepts.	yes	The abstract explicitly discusses biokinetics, pharmacokinetics, and biopersistence, indicating strong coverage of biological fate.	maybe	The paper covers both therapeutic and environmental applications, with significant focus on medical applications. However, it's not exclusively focused on therapeutic uses.	maybe	This appears to be a review article synthesizing information about nanotoxicology, but it's not clear if it's a systematic review or meta-analysis.	maybe	The paper discusses toxicological mechanisms and biokinetics, but primarily at a general level. While it mentions "asbestos-like effects" and "biopersistence in cells," it doesn't deeply analyze specific molecular mechanisms.	Exclude	The abstract provides a comprehensive overview of nanotoxicology, addressing safety assessment and biological fate with strong emphasis on toxicological mechanisms. While covering both therapeutic and environmental applications, the paper lacks deep molecular-level analysis of specific nanodrugs and their cytotoxicity mechanisms. The review synthesizes information about nanomaterial risks but doe…	3.2
Recent update of toxicity aspects of nanoparticulate systems for drug delivery.	S. Patnaik, B. Gorain, Santwana Padhi, H. Choudhury, G. Gabr, Shadab Md, Dinesh Kumar Mishra, Prashant Kesharwani	10.1016/j.ejpb.2021.02.010	https://doi.org/10.1016/j.ejpb.2021.02.010	European journal of pharmaceutics and biopharmaceutics	40	2021	no	While the paper discusses nanodrug delivery systems, it does not specifically mention FDA-approved or clinically used nanodrugs. The review appears to be a broader overview of nanoparticle toxicity rather than a focus on specific therapeutic nanodrugs.	no	The abstract does not explicitly mention protein corona formation or specific molecular-level interactions. The discussion is more focused on general toxicity rather than detailed molecular interaction analysis.	maybe	As this is a review paper, it does not present original experimental data. However, it synthesizes existing research on toxicity.	yes	The paper explicitly focuses on toxicity assessment at multiple levels (molecular, cellular, tissue, organ) and discusses safety considerations, indicating a strong focus on safety assessment.	maybe	The abstract mentions biodistribution and pharmacokinetics, but does not specifically detail degradation or metabolism studies, suggesting a partial focus on biological fate.	yes	The paper is clearly focused on therapeutic applications and biomedical uses, not environmental applications.	yes	This is explicitly a review paper focusing on toxicity aspects of nanoparticle delivery systems.	maybe	The abstract mentions evaluation at "molecular, cellular, tissue and organ level" but does not specifically detail molecular mechanism analysis. The focus appears to be more on general toxicity assessment rather than a detailed analysis of molecular mechanisms.	Include	A comprehensive review of nanoparticle drug delivery systems reveals significant insights into toxicity assessment across molecular, cellular, and organ levels, with a strong focus on safety considerations. While the study provides valuable perspectives on nanodrug delivery mechanisms, it lacks specific details on FDA-approved nanodrugs and molecular interaction dynamics. The research offers a br…	3.5
Nanotoxicity: The Dark Side of Nanoformulations	Saket Asati, Adarsh Sahu, Ashish Jain	10.2174/2665980801999201230095324	https://doi.org/10.2174/2665980801999201230095324	Current Nanotoxicity and Prevention	7	2020	no	The paper discusses nanomedicines and chemotherapeutic drugs, but it doesn't specifically focus on FDA-approved nanodrugs or their detailed molecular mechanisms of cytotoxicity. It's more of a general review of nanotoxicity.	maybe	The paper mentions interactions between nanomaterials and cells, including discussion of reactive oxygen stress and DNA damage, but it doesn't specifically address protein corona formation.	no	As this appears to be a review paper, it's unclear whether it includes original experimental data. The abstract mentions "contemporary investigation studies" but doesn't specify if these are experimental.	maybe	The paper appears to focus on toxicity assessment, discussing various factors contributing to nanotoxicity and their effects on living organisms, but it's unclear if this is a comprehensive safety assessment.	no	The abstract doesn't explicitly discuss degradation, metabolism, or biological distribution of nanodrugs.	yes	The paper is clearly focused on therapeutic applications, discussing drug delivery and medicinal research.	maybe	This is a review article, which meets this criterion. However, it's not clear if it's a systematic review or meta-analysis.	maybe	The paper discusses molecular mechanisms of nanotoxicity, including reactive oxygen stress and DNA damage, but it appears to be a review rather than presenting new mechanism analysis.	Exclude	The review provides insights into nanotoxicity and drug delivery mechanisms, but lacks specific focus on FDA-approved nanodrugs and comprehensive biological fate analysis. While discussing molecular interactions and therapeutic applications, the paper does not fully meet all screening criteria, particularly regarding experimental validation and detailed mechanism exploration. The review offers a …	2.9
Nanotoxicity: An Interplay of Oxidative Stress, Inflammation and Cell Death	P. Khanna, C. Ong, B. Bay, G. Baeg	10.3390/nano5031163	https://doi.org/10.3390/nano5031163	Nanomaterials	422	2015	maybe	While the paper discusses nanoparticles in biomedical applications, it does not specifically mention FDA-approved or clinically used nanodrugs. The focus appears to be on a broader review of nanoparticle toxicity.	yes	The study investigates molecular-level interactions, including ROS generation, inflammatory signaling pathways, and cellular responses to nanoparticles.	maybe	While the abstract mentions both in vivo and in vitro studies, it is a review paper rather than presenting original experimental data.	yes	The paper focuses on toxicity assessment, including oxidative stress, genotoxicity, and programmed cell death.	maybe	While biological effects are discussed, there is no explicit mention of degradation, metabolism, or distribution studies.	yes	The focus is clearly on therapeutic applications in nanomedicine, though it also mentions other applications.	yes	This is explicitly a review paper that synthesizes evidence about nanoparticle toxicity mechanisms.	yes	The study includes analysis of molecular mechanisms, such as ROS levels, inflammatory mediators, NF-κB signaling, and cellular pathways involved in nanotoxicity.	Include	The review comprehensively explores nanoparticle toxicity mechanisms, focusing on molecular interactions, oxidative stress pathways, and cellular responses across therapeutic applications. While demonstrating strong analytical depth in nanotoxicity, the study lacks specific examination of FDA-approved nanodrugs and provides limited insights into biological fate and degradation processes. The rese…	4.3
Nanotoxicity of graphene and graphene oxide.	A. Seabra, A. J. Paula, Renata de Lima, O. L. Alves, N. Durán	10.1021/tx400385x	https://doi.org/10.1021/tx400385x	Chemical Research in Toxicology	721	2014	no	The paper focuses on graphene materials in general, not specifically on FDA-approved or clinically used nanodrugs. While it mentions "biomedical applications," it doesn't discuss specific therapeutic nanodrugs.	yes	The abstract indicates analysis of "nanostructural/biological interactions" and effects "from biomolecules to animals," suggesting molecular-level interaction analysis.	yes	The abstract mentions both in vitro and in vivo studies, indicating experimental validation.	yes	The paper appears to be a comprehensive review of toxicity studies, including both cytotoxicity and genotoxicity assessments.	maybe	While the paper discusses biological interactions, it doesn't explicitly mention degradation, metabolism, or distribution studies.	maybe	The paper covers both therapeutic and environmental applications, with significant focus on environmental impact. It's not exclusively focused on therapeutic applications.	yes	This is a review article that synthesizes evidence from multiple studies.	maybe	The abstract mentions "mechanistic aspects of graphene toxicity" and discusses "nanostructural/biological interactions," suggesting some mechanism analysis. However, it's not clear how detailed this analysis is.	Exclude	The review comprehensively examines graphene toxicity across biological systems, investigating molecular interactions and safety assessments through in vitro and in vivo studies. While providing detailed insights into nanomaterial interactions, the study lacks specific focus on FDA-approved therapeutic nanodrugs and spans both therapeutic and environmental applications. The research offers a broa…	2.9
Nanotoxicology	H. Kalantari	10.5812/jjnpp.9982	https://doi.org/10.5812/jjnpp.9982	Jundishapur Journal of Natural Pharmaceutical Products	190	2013	no	The abstract discusses nanoparticles in medicine broadly but does not specifically examine FDA-approved nanodrugs or their molecular mechanisms of cytotoxicity. It remains at a general overview level.	no	While the abstract mentions that "Nanoparticles can penetrate into live cells," it does not provide detailed analysis of molecular-level interactions or protein corona formation.	no	The abstract does not indicate any original experimental data. It appears to be a review or perspective piece discussing the state of knowledge in the field.	no	The abstract discusses the importance of toxicity assessment and risk evaluation but does not present a comprehensive safety assessment. It actually highlights the lack of such information ("information about the exposure of humans and the environment to Nano-sized particles is very few").	no	The abstract raises questions about degradation and biological distribution ("How stable and persistent are these forms? Do they decompose or agglomerate?") but does not present actual findings or analysis.	yes	The paper does focus on therapeutic applications, discussing medical diagnostics, drug delivery, and regenerative medicine.	no	While this appears to be a review article, it seems to be a general overview rather than a systematic review or meta-analysis of nanodrug toxicity.	no	The abstract does not present specific molecular mechanism analysis. While it mentions "molecular targets," it does so in general terms without detailed mechanistic investigation.	Exclude	The abstract provides a broad overview of nanotechnology in medicine, highlighting potential applications and safety concerns, but lacks specific experimental data, molecular mechanism analysis, and comprehensive safety assessment. While touching on therapeutic applications, the text fails to meet most detailed screening criteria, presenting more of a general perspective than a rigorous scientifi…	2.5
Mechanisms Underlying Cytotoxicity Induced by Engineered Nanomaterials: A Review of In Vitro Studies	D. R. Nogueira, M. Mitjans, C. Rolim, M. Vinardell	10.3390/nano4020454	https://doi.org/10.3390/nano4020454	Nanomaterials	49	2014	maybe	While the paper discusses nanomaterials for drug delivery, it doesn't specifically mention FDA-approved or clinically used nanodrugs. The paper appears to be a broader review of nanomaterial toxicity rather than a focus on therapeutic nanodrugs.	yes	The study investigates molecular-level interactions between nanomaterials and cells, including surface charge, hydrophobicity, and adsorption capacity, as the abstract discusses "specific interactions within cell membrane and subcellular organelles".	yes	The paper reviews in vitro experimental studies, though as a review paper it doesn't present new experimental data.	yes	The paper focuses on toxicity testing and safety assessment, though it's specifically in vitro rather than comprehensive in vivo testing.	maybe	While the paper discusses interactions with biological systems, it doesn't explicitly mention degradation, metabolism, or distribution studies.	yes	The focus is clearly on therapeutic applications, including drug delivery and medical applications.	yes	This is explicitly a review paper synthesizing evidence about nanomaterial toxicity.	yes	The study includes analysis of molecular mechanisms rather than only drug delivery efficiency, as the abstract explicitly focuses on "mechanisms underlying the cytotoxic effects" and discusses molecular-level interactions with cell membranes and organelles.	Include	A comprehensive review exploring molecular mechanisms of nanomaterial cytotoxicity through in vitro studies, examining interactions between nanomaterials and cellular structures. The study provides insights into potential toxicity risks and design considerations for biologically safe nanostructures, with a focus on therapeutic applications and molecular-level interactions. While addressing multip…	4
In vitro assessments of nanomaterial toxicity.	Clinton F. Jones, D. Grainger	10.1016/j.addr.2009.03.005	https://doi.org/10.1016/j.addr.2009.03.005	Advanced Drug Delivery Reviews	536	2009	no	While the abstract mentions clinical trials and drug delivery carriers, it does not specifically focus on FDA-approved nanodrugs or their molecular mechanisms of cytotoxicity. It is a broader review of nanomaterial assessment.	maybe	The abstract mentions interactions with "cells, proteins and solutes" and discusses protein corona formation implicitly, but this is not the primary focus of the paper.	no	The paper appears to be a review of methodologies rather than presenting original experimental data.	maybe	The paper discusses toxicity screening and risk assessment, but appears to be a review of methodologies rather than presenting specific safety assessments.	maybe	While in vivo behavior is mentioned, there is no specific focus on degradation, metabolism, or biological distribution.	no	The paper covers both therapeutic and environmental applications, not focusing exclusively on therapeutic uses.	maybe	This is a review article, but it appears to be a narrative review of assessment methodologies rather than a systematic review or meta-analysis of nanodrug toxicity.	maybe	The abstract discusses the need for better characterization of nanomaterial properties and their effects, but does not specifically focus on molecular mechanisms. It is more about general assessment methodologies.	Exclude	The abstract presents a broad methodological review of nanomaterial assessment techniques, lacking specific focus on therapeutic nanodrugs, molecular mechanisms, or comprehensive safety profiles. While touching on nanomaterial interactions and toxicity screening, the paper does not meet the detailed screening criteria for a targeted nanodrug study. The review appears more oriented toward general …	2.8
Cytotoxicity of Plant-Mediated Synthesis of Metallic Nanoparticles: A Systematic Review	Nurul Akma Hanan, Hock Ing Chiu, Muggundha Raoov Ramachandran, Wai Hau Tung, Nur Nadhirah Mohamad Zain, N. Yahaya, Vuanghao Lim	10.3390/ijms19061725	https://doi.org/10.3390/ijms19061725	International Journal of Molecular Sciences	74	2018	no	The study examines metallic nanoparticles as anti-cancer agents, but these are not FDA-approved or clinically used nanodrugs. They are plant-mediated synthesized nanoparticles.	no	The abstract doesn't discuss molecular-level interactions or protein corona formation. It focuses on cytotoxicity outcomes rather than molecular interactions.	yes	As a systematic review, it synthesizes experimental data from 76 articles.	maybe	The study includes safety assessment through therapeutic index analysis and comparison of effects on cancer vs. normal cells.	no	The abstract doesn't discuss degradation, metabolism, or biological distribution of the nanoparticles.	yes	The study is clearly focused on therapeutic applications (anti-cancer).	yes	This is a systematic review of nanodrug toxicity.	no	The abstract focuses primarily on cytotoxicity and therapeutic index rather than detailed molecular mechanisms. While it mentions cytotoxicity, it doesn't explicitly discuss molecular mechanisms of action.	Exclude	A systematic review of plant-mediated metallic nanoparticles reveals promising anti-cancer potential through cytotoxicity analysis, with a focus on therapeutic applications and experimental validation. While the study provides insights into nanoparticle safety and effectiveness, it lacks detailed molecular mechanism analysis and does not examine FDA-approved nanodrugs. The research synthesizes ex…	2.9
Nanotechnology: Nanomedicine, Nanotoxicity and Future Challenges	Vinod Kumar, A. Choudhary, Prashanth Kumar, Saurabh Sharma	10.2174/2210681208666180125143953	https://doi.org/10.2174/2210681208666180125143953	Nanoscience &Nanotechnology-Asia	25	2018	no	While the paper discusses nanomedicines, it does not specifically mention FDA-approved or clinically used nanodrugs. The focus is more on general applications and properties rather than specific therapeutic nanodrugs.	maybe	The abstract does not explicitly discuss molecular-level interactions or protein corona formation. It mentions a "relationship between nanocarrier, targeting moieties and drugs" but at a high level, without providing detailed analysis.	maybe	The abstract mentions "in vitro and in vivo" applications, but as a review paper, it is not clear if it includes original experimental data.	maybe	The abstract mentions "toxicity challenges" and "nanotoxicity" but does not indicate a comprehensive safety assessment. The discussion appears to be general rather than a detailed analysis.	no	There is no clear indication in the abstract of studying degradation, metabolism, or biological distribution of the nanodrugs.	yes	The paper is clearly focused on therapeutic applications in nanomedicine, discussing drug delivery, cancer therapy, and imaging applications.	yes	This is explicitly a review paper, which meets the criterion for evidence synthesis.	maybe	The abstract mentions a "relationship between nanocarrier, targeting moieties and drugs" but does not clearly indicate detailed molecular mechanism analysis. The paper appears to be more of a general overview rather than a focused analysis of molecular mechanisms.	Exclude	The review paper provides a broad overview of nanomedicine applications, touching on therapeutic potential and toxicity challenges, but lacks detailed molecular mechanism analysis and comprehensive safety assessment. While discussing nanodrug properties and potential uses, the abstract does not demonstrate in-depth experimental validation or specific focus on FDA-approved nanodrugs. The paper app…	2.9
Assessing the Safety of Nanomedicines: A Mini Review	A. Dickinson, J. Godden, Kateryna Lanovyk, Shaheda S. Ahmed	10.1089/aivt.2019.0009	https://doi.org/10.1089/aivt.2019.0009	Applied In Vitro Toxicology	19	2019	maybe	Elicit noted that the abstract mentions "approved nanomedicines", which suggests the study may cover FDA-approved or clinically used nanodrugs, but could not confirm if it examines their molecular mechanisms of cytotoxicity due to the limited information in the truncated abstract.	no	Elicit could not determine if the study investigates molecular-level interactions between nanomaterials and cells, including protein corona formation, as the abstract was truncated and did not provide enough information.	no	Elicit could not determine if the study includes experimental data (either in vitro or in vivo) rather than being purely theoretical or computational, as the abstract was truncated and did not provide enough information.	no	Elicit could not determine if the study includes a comprehensive safety assessment or toxicity profile analysis, as the abstract was truncated and did not provide enough information.	no	Elicit could not determine if the study examines nanodrug degradation, metabolism, or biological distribution, as the abstract was truncated and did not provide enough information.	maybe	Elicit noted that the mention of "preclinical development and clinical use" suggests the study is focused on therapeutic applications, but could not confirm this due to the limited information in the truncated abstract.	no	Elicit noted that the abstract appears to be discussing nanomedicines broadly, but could not determine if this is an original research article or a systematic review/meta-analysis of nanodrug toxicity, as the abstract was truncated and did not provide enough information.	no	Elicit could not determine if the study included analysis of molecular mechanisms rather than only drug delivery efficiency, as the abstract was truncated and did not provide enough information.	Exclude	The truncated abstract provides insufficient information to comprehensively assess the screening criteria related to nanodrug mechanisms, safety, and experimental validation. While the text suggests potential relevance to therapeutic nanomedicines, critical details about molecular interactions, experimental design, and safety assessments are missing. Consequently, a definitive determination of th…	1.4
Biophysical, biopharmaceutical and toxicological significance of biomedical nanoparticles	S. Aula, Samyuktha Lakkireddy, K. Jamil, A. Kapley, A. Swamy, Harivardhan Reddy Lakkireddy	10.1039/C5RA05889A	https://doi.org/10.1039/C5RA05889A	-	38	2015	maybe	While the paper discusses nanoparticle-based products for biomedical applications, it doesn't specifically mention FDA-approved or clinically used nanodrugs. It appears to be a broader review of nanoparticle applications.	yes	The abstract explicitly mentions studying "interplay between the physicochemistry of nanoparticles and the biophysical properties" and "nano-bio interactions," suggesting coverage of molecular-level interactions.	maybe	As a review paper, it doesn't present original experimental data, though it likely synthesizes experimental findings from other studies.	yes	The paper strongly addresses safety assessment, mentioning "assessment of potential of nanoparticles to induce undesired effects" at multiple levels (systemic, organ, cellular, sub-cellular) and discussing "toxicological properties."	yes	The abstract explicitly mentions studying "pharmacokinetics, biodistribution" of nanoparticles, meeting this criterion.	yes	The focus is clearly on therapeutic applications in the biomedical field, meeting this criterion.	yes	This is explicitly a review paper, which meets this criterion as systematic reviews are acceptable.	maybe	The abstract indicates discussion of molecular mechanisms, particularly regarding "nano-bio interactions" and how physicochemical properties affect biological responses. However, it's a review paper rather than primary research of specific mechanisms.	Include	A comprehensive review exploring nanoparticle interactions in biomedical applications, addressing molecular mechanisms, safety assessments, and biological fate across multiple systemic levels. The study provides a systematic examination of nanoparticle physicochemical properties and their biological interactions, with a strong focus on toxicological properties and potential therapeutic applicatio…	4.3
Computational approaches to cell-nanomaterial interactions: keeping balance between therapeutic efficiency and cytotoxicity.	Hong-ming Ding, Yu-qiang Ma	10.1039/C7NH00138J	https://doi.org/10.1039/C7NH00138J	Nanoscale Horizons	37	2018	no	The abstract discusses nanomaterials broadly but does not specifically mention FDA-approved or clinically used nanodrugs. It's a general review of nanomaterial toxicity.	maybe	The paper mentions studying interactions at the nano/bio interface, but appears to focus on theoretical/computational analysis rather than experimental molecular-level interactions.	maybe	While the abstract mentions "some experimental verifications," the paper appears to be primarily theoretical/computational, with only limited experimental validation.	maybe	The paper discusses toxicity and safety considerations, but as a theoretical review rather than presenting comprehensive experimental safety assessments.	no	The abstract does not explicitly mention studying degradation, metabolism, or biological distribution.	yes	The paper focuses on therapeutic applications and biomedical uses.	maybe	This is a review article, but it appears to be a narrative review focusing on theoretical aspects rather than a systematic review or meta-analysis of toxicity data.	maybe	The paper discusses physical mechanisms of cytotoxicity and nano/bio interface interactions, but appears to focus primarily on theoretical/simulation-based analysis rather than experimental molecular mechanisms.	Exclude	The abstract presents a theoretical review of nanomaterial toxicity with limited experimental validation, focusing on computational analysis of nano/bio interactions rather than comprehensive molecular mechanism studies. While addressing therapeutic applications and safety considerations, the paper lacks specific examination of FDA-approved nanodrugs and does not provide a detailed experimental s…	2.9
Structural parameters of nanoparticles affecting their toxicity for biomedical applications: a review	Reza Abbasi, Ghazal Shineh, M. Mobaraki, Sarah Doughty, L. Tayebi	10.1007/s11051-023-05690-w	https://doi.org/10.1007/s11051-023-05690-w	Journal of nanoparticle research	191	2023	maybe	While the paper discusses therapeutic applications, it doesn't specifically focus on FDA-approved or clinically used nanodrugs. It covers a broad range of applications including imaging, gene transfer, and vaccines.	maybe	The paper mentions analysis of interactions with "living components" and discusses various physiochemical parameters affecting these interactions. However, it doesn't explicitly mention protein corona formation.	maybe	As this is a review article, it doesn't present original experimental data. However, it synthesizes existing research.	yes	The paper appears to have a strong focus on safety and toxicity, discussing various factors affecting toxicity and different types of nanoparticles.	maybe	While the paper discusses behavior in biological environments, it doesn't explicitly mention degradation, metabolism, or distribution studies.	yes	The paper is clearly focused on therapeutic applications.	yes	The paper is explicitly identified as a review article.	maybe	The paper discusses "mechanisms of toxicity" and "interactions with living components," suggesting it includes analysis of molecular mechanisms rather than just drug delivery efficiency. However, this appears to be a review rather than primary research.	Include	A comprehensive review exploring nanoparticle toxicity mechanisms across multiple therapeutic applications, with strong emphasis on safety assessment and molecular interactions. While covering diverse biomedical contexts, the study lacks specific focus on FDA-approved nanodrugs and does not provide original experimental data. The review synthesizes existing research on nanoparticle toxicity, exam…	3.5
Toxicity and Regulatory Concerns for Nanoformulations in Medicine	Nimish Gaur, Navneet K. Sharma, Aditya Dahiya, P. Yadav, H. Ojha, R. Goyal, R. Sharma	10.1002/9781119592990.ch13	https://doi.org/10.1002/9781119592990.ch13	-	8	2020	no	While the paper discusses nanomedicine and nanoformulations, it does not specifically mention FDA-approved or clinically used nanodrugs or their molecular mechanisms of cytotoxicity.	no	The abstract does not indicate any investigation of molecular-level interactions or protein corona formation. It remains at a general level discussing safety concerns.	no	The abstract suggests this is a review paper without original experimental data, either in vitro or in vivo.	maybe	The paper does address safety assessment and toxicity concerns, but appears to be a high-level review rather than a comprehensive safety assessment of specific nanodrugs.	no	There is no indication that the paper examines degradation, metabolism, or biological distribution of nanodrugs.	yes	The paper is focused on therapeutic applications (nanomedicine), meeting this criterion.	no	While this is a review paper, it appears to be a narrative review rather than a systematic review or meta-analysis of nanodrug toxicity.	no	The abstract does not indicate any specific molecular mechanism analysis. It appears to be a general review of toxicity and regulatory concerns rather than detailed mechanism studies.	Exclude	The book chapter provides a high-level overview of nanomedicine safety concerns but lacks the depth of molecular mechanism analysis, experimental validation, and specific nanodrug toxicity investigations required by the screening criteria. While addressing therapeutic applications and regulatory considerations, the text fails to meet the rigorous scientific standards for comprehensive nanodrug re…	2.7
Biocompatibility of engineered nanoparticles for drug delivery.	Sheva Naahidi, M. Jafari, Faramarz Edalat, Faramarz Edalat, K. Raymond, A. Khademhosseini, A. Khademhosseini, A. Khademhosseini, Pu Chen	10.1016/j.jconrel.2012.12.013	https://doi.org/10.1016/j.jconrel.2012.12.013	Journal of Controlled Release	619	2013	no	While the paper discusses drug delivery systems, it does not specifically mention FDA-approved or clinically used nanodrugs. The paper appears to be a broader review of nanoparticle biocompatibility rather than a focus on specific therapeutic nanodrugs.	maybe	The abstract mentions "interactions with cells and the extracellular environment" and "interactions with the biological milieu," but does not specifically discuss molecular-level interactions or protein corona formation.	maybe	This appears to be a review paper rather than original research, and it's not clear if it includes experimental data analysis.	yes	This is a major focus of the paper, as it explicitly discusses "biocompatibility evaluation criteria" and "safety guideline of nanoparticles on human health."	maybe	While the paper discusses "dynamic physicochemical characteristics" and biological interactions, it does not explicitly mention degradation, metabolism, or distribution.	yes	The paper is clearly focused on therapeutic applications (drug delivery systems) rather than environmental uses.	yes	The paper is explicitly described as a review of existing literature regarding nanoparticle biocompatibility.	maybe	The abstract mentions studying "mechanisms behind different outcomes" and "biological effects," but does not specifically detail molecular mechanisms. The paper appears to be more focused on general biocompatibility and safety guidelines rather than a detailed analysis of molecular mechanisms.	Exclude	A comprehensive review of nanoparticle biocompatibility in drug delivery systems, focusing on safety guidelines and biological interactions without specific emphasis on molecular mechanisms or FDA-approved nanodrugs. The study provides a broad overview of nanoparticle interactions with biological environments, highlighting the need for standardized safety assessment criteria. While addressing the…	3.2
The Toxicity of Nanoparticles Depends on Multiple Molecular and Physicochemical Mechanisms	Yue-Wern Huang, Melissa H Cambre, Han-Jung Lee	10.3390/ijms18122702	https://doi.org/10.3390/ijms18122702	International Journal of Molecular Sciences	278	2017	maybe	The study discusses nanomaterials and their mechanisms, but does not specifically mention FDA-approved or clinically used nanodrugs. The focus appears to be broader than just therapeutic applications.	yes	The study investigates molecular-level interactions, including cellular events and pathway alterations, but does not specifically mention protein corona formation.	maybe	As this is a review article, it's not clear whether it includes original experimental data or just synthesizes existing literature.	yes	The study focuses on cytotoxicity and safety assessment, discussing various aspects of nanotoxicology and health risk assessment.	maybe	-	maybe	While the study discusses biomedical applications, it also mentions "industrial purposes" and environmental health risk, suggesting a broader scope than purely therapeutic applications.	yes	This is explicitly identified as a review article, which is one of the acceptable study types.	yes	The study includes analysis of molecular mechanisms, including oxidative stress-induced cellular events and calcium homeostasis pathways, rather than just focusing on drug delivery efficiency.	Include	A comprehensive review exploring nanomaterial cytotoxicity mechanisms, with strong emphasis on molecular interactions and safety assessment across biomedical and industrial contexts. While providing detailed insights into cellular stress pathways and nanotoxicology, the study lacks specific focus on FDA-approved nanodrugs and does not clearly demonstrate experimental validation. The broad scope a…	3.5
Therapeutic nanostructures and nanotoxicity	A. Sarma, Ratnali Bania, J. Devi, Satyendra Deka	10.1002/jat.4157	https://doi.org/10.1002/jat.4157	Journal of Applied Toxicology	16	2021	maybe	The paper discusses therapeutic applications and mentions FDA-approved nanomaterials (liposomes, polymeric nanoparticles), but does not specifically focus on analyzing their molecular mechanisms of cytotoxicity. The focus appears broader, covering general toxicity assessment.	maybe	The abstract mentions cellular and molecular-level interactions between nanoparticles and cells, but does not specifically discuss protein corona formation or detailed molecular-level interactions.	maybe	As this is a review paper, it is unclear whether it includes original experimental data. It appears to be a literature review of various toxicity evaluation models.	yes	The paper explicitly focuses on toxicity assessment and safety evaluation, including various toxicity evaluation models.	maybe	The abstract mentions distribution through the bloodstream and crossing membrane barriers, but does not specifically detail degradation or metabolism studies.	yes	The paper clearly focuses on therapeutic applications rather than environmental uses, though it does mention environmental hurdles.	yes	The paper is explicitly identified as a review article focusing on nanodrug toxicity.	maybe	The abstract mentions studying mechanisms of nanotoxicity and cellular-level interactions, but does not provide specific molecular mechanism details. The paper appears to be more of a general review of toxicity assessment rather than a detailed mechanism analysis.	Include	A comprehensive review exploring nanodrug toxicity and safety assessment across various nanostructures, with a focus on therapeutic applications and cellular interactions. While addressing multiple screening criteria related to safety and biological mechanisms, the study provides a broad overview that partially meets detailed molecular mechanism requirements. The review synthesizes existing knowl…	3.5
Analytical methods to assess nanoparticle toxicity.	B. J. Marquis, S. Love, Katherine L Braun, C. Haynes	10.1039/b818082b	https://doi.org/10.1039/b818082b	In Analysis	385	2009	no	The abstract does not mention FDA-approved nanodrugs or their mechanisms of cytotoxicity. Instead, it focuses on general nanomaterials in consumer products and environmental health impacts.	no	While the paper discusses analytical methods for studying nanomaterial impacts, it does not specifically mention molecular-level interactions or protein corona formation.	no	While the paper discusses analytical methods for both in vitro and in vivo studies, it appears to be a review of techniques rather than presenting original experimental data.	no	The paper does discuss safety assessment broadly through nanotoxicology, but appears to focus on analytical methods rather than providing comprehensive safety assessments.	no	The abstract does not explicitly mention studying degradation, metabolism, or biological distribution of nanomaterials.	no	The paper appears to focus on environmental health and safety rather than therapeutic applications, which fails this criterion.	no	The paper is a review article, but it appears to be a methodological review rather than a systematic review or meta-analysis of nanodrug toxicity.	no	The abstract does not specifically mention molecular mechanism analysis. While it discusses nanotoxicology research, it appears to be a methodological review of analytical techniques rather than a study of specific mechanisms.	Exclude	The abstract describes a methodological review of nanotoxicology techniques, focusing on analytical methods for studying nanomaterial impacts in consumer products and environmental health. It lacks specific focus on therapeutic nanodrugs, molecular mechanisms, or comprehensive safety assessments, and primarily addresses environmental rather than clinical applications. Consequently, the paper does…	1.4
Nanotoxicology: toxicity and biological effects of nanoparticles for new evaluation standards.	S. B. Lee	10.2217/nnm.11.97	https://doi.org/10.2217/nnm.11.97	Nanomedicine	12	2011	no	The paper does not specifically focus on FDA-approved or clinically used nanodrugs. Instead, it covers a broad range of nanomaterials including quantum dots, carbon nanotubes, and layered double hydroxides.	maybe	The paper discusses molecular-level interactions, including cellular uptake mechanisms and interactions with biological systems. However, it appears to be reviewing these aspects rather than presenting new experimental data.	no	This appears to be a special focus issue containing reviews rather than original experimental research. While it discusses experimental methods, it doesn't present new experimental data.	yes	Safety assessment and toxicity profiles are central themes of the paper, with multiple reviews discussing toxicity assessment methods and challenges.	maybe	The paper mentions biodistribution and excretion studies, particularly in the context of Drezek et al.'s review, but doesn't appear to present new experimental data on these aspects.	yes	The focus is clearly on therapeutic applications and biomedical uses, meeting this criterion.	maybe	The paper is a collection of reviews and appears to be a special focus issue, which partially meets this criterion. However, it's not a systematic review or meta-analysis.	maybe	The paper discusses molecular mechanisms of toxicity, including cellular uptake mechanisms, cytotoxicity pathways, and interactions with biological systems. However, this appears to be a review/overview paper rather than a primary mechanism analysis study.	Exclude	The abstract represents a comprehensive review of nanotoxicology methodologies, covering various nanomaterials and their potential biological interactions, but lacks specific focus on FDA-approved nanodrugs and original experimental data. While addressing safety assessment and molecular mechanisms, the paper primarily synthesizes existing research rather than presenting new experimental findings,…	2.7
Nanotoxicology and Regulatory Affairs	C. Beer	10.1007/978-1-4939-3634-2_12	https://doi.org/10.1007/978-1-4939-3634-2_12	-	3	2016	no	While the paper discusses nanomedicines and FDA approval, it does not specifically mention examining FDA-approved nanodrugs or their molecular mechanisms of cytotoxicity. It appears to be a broader overview of nanomedicine safety and regulation.	no	The abstract mentions "specific interactions with cells of tissues and organs," but does not indicate detailed molecular-level interaction analysis or protein corona formation studies.	no	The abstract suggests this is a book chapter that provides an overview rather than presenting original experimental data.	maybe	This criterion is partially met, as the paper focuses on safety considerations and toxicology ("nanotoxicology"). However, it appears to be more of an overview rather than a comprehensive safety assessment of specific nanodrugs.	no	The abstract does not explicitly mention studying degradation, metabolism, or biological distribution of nanodrugs.	yes	This criterion is met, as the paper is clearly focused on therapeutic applications of nanomedicines.	no	While this appears to be a review-type chapter, it seems to be more of a general overview rather than a systematic review or meta-analysis of nanodrug toxicity.	no	The abstract does not explicitly mention analysis of molecular mechanisms. While it discusses "toxicology of nanomaterials," it appears to be more focused on general safety considerations and regulatory processes rather than specific molecular mechanisms.	Exclude	The abstract describes a book chapter overview of nanomedicine safety and regulatory processes, lacking detailed molecular mechanism analysis, experimental validation, and specific nanodrug toxicity investigations. While addressing therapeutic applications and safety considerations, the text does not provide the comprehensive mechanistic insights or experimental data required by the screening cri…	2.7
Implications of nanotechnology for the treatment of cancer: Recent advances.	S. Klochkov, M. Neganova, V. Nikolenko, K. Chen, Siva G. Somasundaram, Cecil E. Kirkland, G. Aliev	10.1016/j.semcancer.2019.08.028	https://doi.org/10.1016/j.semcancer.2019.08.028	Seminars in Cancer Biology	63	2019	maybe	The abstract mentions "approved nano-drugs for cancer treatment" and discusses their clinical use, but doesn't specifically address molecular mechanisms of cytotoxicity.	no	No mention of molecular-level interactions or protein corona formation. The discussion remains at a general level about delivery and efficacy.	no	This appears to be a review paper, and there's no indication of original experimental data being presented.	maybe	While "safety" and "systemic toxicity" are mentioned, there's no indication of comprehensive safety assessment or detailed toxicity profiling.	maybe	The abstract mentions "half-life" but doesn't indicate detailed study of degradation, metabolism, or distribution.	yes	The paper clearly focuses on therapeutic applications (cancer treatment), specifically discussing clinical use.	yes	The abstract explicitly states this is a review paper, which meets this criterion.	no	The abstract does not explicitly mention analysis of molecular mechanisms. It focuses on general advantages like targeting, release, and toxicity but doesn't indicate detailed mechanism studies.	Exclude	A review of nano-drug formulations for cancer treatment that provides a high-level overview of clinical applications and delivery systems. While addressing therapeutic relevance and evidence synthesis, the abstract lacks detailed molecular mechanism analysis, experimental validation, and comprehensive safety assessment. The paper appears more focused on general trends and clinical status rather t…	2.9
Cytotoxicity of targeted PLGA nanoparticles: a systematic review	Hock Ing Chiu, N. Samad, Lizhen Fang, Vuanghao Lim	10.1039/d1ra00074h	https://doi.org/10.1039/d1ra00074h	RSC Advances	38	2021	maybe	The study examines PLGA nanoparticles, which are FDA-approved materials, but does not specifically focus on FDA-approved nanodrugs. The molecular mechanisms of cytotoxicity are not deeply explored.	no	The abstract does not mention any investigation of molecular-level interactions or protein corona formation. The focus is on physical characteristics and cytotoxicity measurements.	yes	This is a systematic review of experimental studies, not original research. However, it does synthesize experimental data from other studies.	maybe	While cytotoxicity is discussed, it is not a comprehensive safety assessment. The abstract actually calls for more comprehensive toxicokinetic testing.	no	The abstract mentions the need for pharmacokinetic and toxicokinetic studies but does not actually present such data.	yes	The study is clearly focused on therapeutic applications (cancer treatment), specifically examining targeting nanoparticles for cancer cells.	yes	This is explicitly a systematic review analyzing 81 manuscripts.	maybe	The study focuses primarily on cytotoxicity measurements (IC50) and physical characteristics (size, zeta potential) rather than analyzing the molecular mechanisms behind the observed effects.	Exclude	A systematic review of PLGA nanoparticles for cancer treatment reveals partial insights into cytotoxicity and physical characteristics, but lacks comprehensive molecular mechanism analysis and in-depth safety assessments. While the study synthesizes experimental data and focuses on therapeutic applications, it primarily highlights the need for more rigorous pharmacokinetic and toxicokinetic inves…	3.2
Nanotechnology Inspired Advanced Engineering Fundamentals for Optimizing Drug Delivery.	A. Kassem	10.2174/1389450119666180207092831	https://doi.org/10.2174/1389450119666180207092831	Current Drug Targets	4	2018	no	While the paper discusses nanomedicines, it does not specifically mention FDA-approved or clinically used nanodrugs. It appears to be a general review of nanomedicine principles.	no	The abstract does not explicitly discuss molecular-level interactions or protein corona formation. It remains at a higher level of discussion about drug delivery systems.	maybe	This appears to be a review article rather than original research, and it's unclear whether it includes experimental data analysis.	maybe	The abstract mentions "nanotoxicity" and "safety" but only in general terms. It does not indicate a comprehensive safety assessment or toxicity profile analysis.	yes	The paper does discuss "biological destiny" and "in vivo destiny" of nanomedicines, which aligns with this criterion.	yes	The paper is clearly focused on therapeutic applications rather than environmental uses.	maybe	The paper is identified as a "review article" but it's not clear if it's a systematic review or meta-analysis.	maybe	The abstract discusses drug delivery systems and their design but does not explicitly mention analysis of molecular mechanisms. It focuses more on general principles of drug delivery and nanocarrier design.	Exclude	The review article provides a broad overview of nanomedicine principles, touching on biological fate and therapeutic applications, but lacks detailed molecular mechanism analysis and specific focus on FDA-approved nanodrugs. While discussing drug delivery systems and potential safety considerations, the paper does not comprehensively address molecular interactions, experimental validation, or sys…	2.9
Challenges in Development of Nanoparticle-Based Therapeutics	N. Desai	10.1208/s12248-012-9339-4	https://doi.org/10.1208/s12248-012-9339-4	AAPS Journal	729	2012	maybe	While the paper discusses nanoparticle-based therapeutics and mentions FDA approval, it does not specifically focus on analyzing molecular mechanisms of cytotoxicity of approved nanodrugs.	no	The abstract does not explicitly mention molecular-level interactions or protein corona formation. It discusses interactions at a more general level.	no	This appears to be a review paper rather than an original research article with experimental data.	maybe	The abstract mentions safety and immune toxicities, but primarily in the context of regulatory considerations rather than presenting a comprehensive safety assessment.	maybe	The abstract mentions biodistribution and targeting, but does not specifically discuss degradation or metabolism.	yes	The paper is clearly focused on therapeutic applications rather than environmental uses.	maybe	While this is a review paper, it appears to be a narrative review rather than a systematic review or meta-analysis of nanodrug toxicity.	maybe	The abstract does not explicitly discuss molecular mechanisms. While it mentions "biological behaviors" and "pharmacological profiles," these are discussed at a high level without specific molecular mechanism analysis.	Exclude	The abstract presents a high-level overview of nanomedicine development challenges, lacking detailed molecular mechanism analysis and experimental validation. While touching on therapeutic applications and safety considerations, the review fails to meet most screening criteria related to molecular interactions, nanodrug toxicity, and comprehensive safety assessment. The paper appears more focused…	2.7
Nano Delivers Big: Designing Molecular Missiles for Cancer Therapeutics	Sachin Patel, Ashwinkumar A. Bhirde, J. Rusling, Xiaoyuan Chen, J. Gutkind, V. Patel	10.3390/pharmaceutics3010034	https://doi.org/10.3390/pharmaceutics3010034	Pharmaceutics	44	2011	maybe	While the paper discusses nanoparticle DDS for cancer therapy, it does not specifically mention FDA-approved or clinically used nanodrugs. The review appears to be broader in scope, covering various nanoparticle types.	no	The abstract does not explicitly mention molecular-level interactions or protein corona formation. The focus seems to be more on general delivery strategies rather than detailed molecular interactions.	maybe	The abstract mentions "pre-clinical and clinical contexts" but does not specify whether the review includes experimental data analysis.	maybe	The abstract mentions "side effects" and "cytotoxicity," but does not indicate a comprehensive safety assessment or toxicity profile analysis.	maybe	The abstract mentions "pharmaco-dynamics and –kinetics" but does not specifically detail degradation, metabolism, or biological distribution studies.	yes	The paper is clearly focused on therapeutic applications (cancer treatment), meeting this criterion.	yes	This is explicitly stated to be a review article, meeting this criterion.	maybe	The abstract mentions "pharmaco-dynamics and –kinetics" but does not explicitly indicate detailed molecular mechanism analysis. The paper appears to be more of a general review of nanoparticle DDS platforms rather than a focused analysis of molecular mechanisms.	Exclude	A comprehensive review of nanoparticle drug delivery systems for cancer therapy reveals partial alignment with screening criteria, demonstrating therapeutic relevance but lacking detailed molecular mechanism analysis and comprehensive safety assessments. While exploring various nanoparticle platforms and delivery strategies, the study falls short of providing in-depth experimental validation and …	2.9
Conceptual Understanding of the Mechanisms of Nanotoxicity and Safety of Nanomedicines	Rotimi Damilare, Maimako Rotdelmwa, A. Victory, Ogunnupebi Temitope, Adeyemi Oluyomi Stephen	10.1201/9780429299742-9	https://doi.org/10.1201/9780429299742-9	-	0	2021	no	While the abstract mentions therapeutic applications, it does not specifically focus on FDA-approved or clinically used nanodrugs. It discusses nanomaterials broadly across multiple applications (medicine, food, agriculture, electronics).	maybe	The abstract mentions studying "cellular interactions by nanoparticles" and "biological effect of these nanomaterials," but doesn't specifically detail protein corona formation or molecular-level interactions.	no	The abstract doesn't indicate whether the paper includes experimental data. It appears to be more of a review chapter discussing various mechanisms.	yes	The paper appears to focus on safety and toxicity assessment, discussing various mechanisms of nanotoxicity and biological effects. However, it's unclear if this is a comprehensive assessment or more of an overview.	no	The abstract doesn't explicitly mention studying degradation, metabolism, or biological distribution of nanomaterials.	maybe	While therapeutic applications are mentioned, the paper appears to cover nanomaterial applications broadly, including non-therapeutic uses.	no	The abstract suggests this is a book chapter ("In this chapter...") rather than an original research article or systematic review/meta-analysis.	maybe	The abstract explicitly mentions studying molecular mechanisms, including cytotoxicity, apoptosis, autophagy, inflammation, and oxidative stress. However, it appears to be a general review rather than a specific mechanism analysis study.	Exclude	The abstract presents a broad overview of nanomaterial toxicity mechanisms across multiple disciplines, lacking the specific focus on therapeutic nanodrugs and experimental validation required by the screening criteria. While discussing molecular interactions and safety concerns, the text appears to be a general review chapter that does not meet the detailed requirements for a targeted nanodrug t…	2.8
Nanomedicines as cancer therapeutics: current status.	S. Akhter, Iqbal Ahmad, M. Ahmad, Farshad Ramazani, Anjali Singh, Ziyaur Rahman, F. Ahmad, G. Storm, R. Kok	10.2174/1568009611313040002	https://doi.org/10.2174/1568009611313040002	Current Cancer Drug Targets	116	2013	maybe	While the paper discusses various nanomedicines, it does not specifically focus on FDA-approved drugs or their molecular mechanisms of cytotoxicity. The paper is described as a broader review of nanopharmaceuticals in oncology rather than a detailed examination of therapeutic nanodrugs.	no	The abstract does not explicitly mention protein corona formation or detailed molecular-level interactions between nanomaterials and cells. It only broadly discusses the effects of nano-sized materials on tissues and organ functions.	no	The paper is described as a review rather than original research with experimental data, either in vitro or in vivo.	maybe	The abstract mentions potential toxicity and the need for extensive regulatory evaluation, but it does not indicate a comprehensive safety assessment or toxicity profile analysis. The discussion of toxicity is described as general rather than detailed.	no	While the paper mentions tissue and organ effects, it does not provide specific discussion of nanodrug degradation, metabolism, or biological distribution.	yes	The paper is clearly focused on therapeutic applications in cancer treatment, so this criterion is well met.	maybe	The paper is described as a review, but it is not clear if it is a systematic review or meta-analysis. It appears to be a narrative review rather than a systematic synthesis of evidence.	maybe	The abstract mentions the ability of nanomedicines to carry a large payload and use multivalent-ligand targeting, but it does not provide a detailed analysis of the molecular mechanisms involved. The paper is described as a general review of nanomedicines rather than a study focused on analyzing molecular mechanisms.	Exclude	A comprehensive review of nanomedicines in cancer treatment that broadly discusses therapeutic applications but lacks detailed molecular mechanism analysis and experimental validation. While touching on potential toxicity and targeting strategies, the paper provides a general overview without meeting several critical screening criteria for in-depth nanodrug research. The narrative review offers i…	2.9
Clinical Translation of Nanomedicine.	Yuanzeng Min, J. Caster, M. Eblan, Andrew Z. Wang	10.1021/acs.chemrev.5b00116	https://doi.org/10.1021/acs.chemrev.5b00116	Chemical Reviews	630	2015	no	While the paper discusses FDA-approved nanomedicines, it doesn't appear to focus on specific nanodrugs or their molecular mechanisms of cytotoxicity. It's more of a general review of clinical translation processes.	no	The abstract doesn't mention any analysis of molecular-level interactions or protein corona formation. The focus is on clinical development pathways rather than molecular interactions.	maybe	While the paper discusses clinical trials, it appears to be a review article rather than presenting original experimental data. However, it does review experimental data from clinical trials.	no	The paper does discuss safety assessment in the context of clinical trials, but this appears to be at a regulatory level rather than a comprehensive molecular toxicity profile analysis.	no	There is no explicit mention of studying nanodrug degradation, metabolism, or biological distribution. The focus is on clinical development processes.	yes	The paper is clearly focused on therapeutic applications, meeting this criterion.	yes	This is a review article that synthesizes evidence about nanomedicine clinical translation, meeting this criterion.	no	The abstract does not directly discuss molecular mechanisms. It focuses on clinical translation pathways and regulatory processes rather than mechanistic analysis. While it mentions "preclinical evidence," it doesn't specifically indicate molecular mechanism studies.	Exclude	The review paper primarily focuses on clinical translation and regulatory pathways of nanomedicines, lacking detailed molecular mechanism analysis, specific nanodrug cytotoxicity investigations, or comprehensive safety profile assessments. While meeting criteria related to therapeutic applications and evidence synthesis, the abstract does not provide in-depth exploration of molecular interactions…	2.7
The 17th International Symposium on Recent Advances in Drug Delivery, June 14-17, 2015, Salt Lake City, UT, USA. Preface.	D. Grainger, Y. Bae	10.1016/j.jconrel.2015.11.025	https://doi.org/10.1016/j.jconrel.2015.11.025	Journal of Controlled Release	4	2015	maybe	The abstract mentions FDA-approved nanomaterials and discusses therapeutic applications, but does not specifically focus on analyzing molecular mechanisms of cytotoxicity. It appears to be a broader review of nanomaterials in medicine.	no	No explicit mention of molecular-level interactions or protein corona formation. The abstract remains at a general level discussing drug delivery and biocompatibility.	no	As this is a review paper, it doesn't appear to present original experimental data.	maybe	While safety and biocompatibility are mentioned, there's no indication of a comprehensive safety assessment or toxicity profile analysis.	maybe	The abstract briefly mentions "degradation rate and bio-distribution" as challenges, but doesn't indicate detailed analysis of these aspects.	yes	The paper clearly focuses on therapeutic applications in medicine, meeting this criterion.	yes	The paper is identified as a review focusing on FDA-approved and clinical trial-stage nanomaterials, meeting this criterion.	maybe	The abstract does not explicitly discuss molecular mechanisms. While it mentions "drug delivery applications" and "biocompatibility," it appears to be a high-level review of nanomaterials in medicine rather than a detailed mechanism analysis.	Exclude	A comprehensive review of nanomaterials in medicine reveals partial alignment with screening criteria, demonstrating strong focus on therapeutic applications and FDA-approved materials. However, the study lacks detailed molecular mechanism analysis, experimental validation, and comprehensive safety assessments, which limits its depth of scientific investigation. The broad overview provides insigh…	2.9
Cancer nanomedicine: a review of recent success in drug delivery	Stephanie Tran, Peter-Joseph DeGiovanni, B. Piel, P. Rai	10.1186/s40169-017-0175-0	https://doi.org/10.1186/s40169-017-0175-0	Clinical and Translational Medicine	721	2017	maybe	The paper clearly discusses FDA-approved nanodrugs (Doxil® and Onivyde®) but does not appear to analyze their molecular mechanisms of cytotoxicity, focusing more on delivery aspects and clinical applications.	no	The abstract does not mention any investigation of molecular-level interactions or protein corona formation, and instead discusses biological barriers at a higher level but not at the molecular interaction level.	no	This appears to be a review paper rather than original research with experimental data, and while it discusses clinical trials, it doesn't present new experimental data.	no	While the abstract mentions "collateral toxicity" and "morbidity," it does not indicate a comprehensive safety assessment or toxicity profile analysis.	maybe	The abstract mentions "renal, hepatic, or immune clearance" but does not appear to examine detailed degradation, metabolism, or distribution studies.	yes	The paper is clearly focused on therapeutic applications in cancer treatment.	yes	The paper is explicitly described as a review article.	maybe	The abstract does not explicitly discuss molecular mechanisms, and instead focuses more on drug delivery efficiency and clinical applications rather than molecular-level mechanisms.	Exclude	The review paper addresses therapeutic nanodrug applications in cancer treatment, focusing on clinical developments and drug delivery strategies. While meeting some screening criteria related to therapeutic relevance and evidence synthesis, the abstract lacks detailed molecular mechanism analysis, experimental validation, and comprehensive safety assessments. The paper provides an overview of nan…	2.9
Nanodrugs used in cancer therapy.	K. Kopeckova, T. Eckschlager, J. Sirc, R. Hobzova, Johana Plch, J. Hraběta, J. Michalek	10.5507/bp.2019.010	https://doi.org/10.5507/bp.2019.010	Biomedical papers of the Medical Faculty of the University Palacky, Olomouc, Czechoslovakia	34	2019	maybe	The paper discusses FDA-approved nanodrugs but does not explicitly address their molecular mechanisms of cytotoxicity.	no	There is no explicit mention of molecular-level interactions or protein corona formation. The focus appears to be on delivery systems rather than molecular interactions.	yes	The paper discusses both in vitro and in vivo preclinical studies.	maybe	The abstract mentions "safety profile" and "reduced systemic toxicity" but does not indicate a comprehensive safety assessment.	maybe	The abstract mentions "pharmacokinetic characteristics" which suggests some coverage of biological distribution, but it's not clear how detailed this analysis is.	yes	The paper is clearly focused on therapeutic applications (cancer treatment).	yes	This appears to be a review article that synthesizes evidence about nanodrugs in cancer treatment.	maybe	The abstract does not explicitly discuss molecular mechanisms, and instead appears to focus more on delivery efficiency and general outcomes rather than specific molecular mechanisms.	Exclude	A comprehensive review of cancer nanomedicine that covers therapeutic applications and experimental studies, but lacks deep molecular mechanism analysis and detailed molecular interaction investigations. While the paper addresses nanodrug delivery, safety profiles, and pharmacokinetics, it falls short of providing an in-depth examination of molecular-level interactions and cytotoxicity mechanisms…	3.2
The Toxicity Phenomenon and the Related Occurrence in Metal and Metal Oxide Nanoparticles: A Brief Review From the Biomedical Perspective	Shokouh Attarilar, Jinfan Yang, Mahmoud Ebrahimi, Qingge Wang, Jia Liu, Yujin Tang, Junlin Yang	10.3389/fbioe.2020.00822	https://doi.org/10.3389/fbioe.2020.00822	Frontiers in Bioengineering and Biotechnology	142	2020	no	The abstract discusses nanoparticles broadly, including those from food and cosmetics, not specifically FDA-approved or clinically used nanodrugs. The paper does not focus on therapeutic applications specifically.	no	While the abstract mentions interactions with biological environments, it does not specifically discuss molecular-level interactions or protein corona formation. The focus appears to be on general toxicity factors like size and concentration.	no	This appears to be a review paper rather than original research with experimental data.	maybe	The paper does focus on toxicity assessment and safety considerations, but it appears to be a review of general toxicity factors rather than a comprehensive safety assessment of specific nanodrugs.	no	The abstract does not explicitly mention studying degradation, metabolism, or biological distribution of nanoparticles.	no	The paper appears to cover both therapeutic and non-therapeutic applications, as it mentions "various origins from food, cosmetics, drugs, etc."	no	While this is a review paper, it does not appear to be a systematic review or meta-analysis of nanodrug toxicity specifically, but rather a general review of toxicity factors.	no	The abstract mentions "interaction of these NPs with the biological environment" and "disturbs the natural functions of cells," but does not specifically detail molecular mechanisms. The paper appears to be a broader review of toxicity factors rather than a deep analysis of molecular mechanisms.	Exclude	The abstract presents a broad review of nanoparticle toxicity across multiple domains, lacking specific focus on therapeutic nanodrugs and their molecular mechanisms. While discussing general toxicity factors, the study does not provide detailed experimental validation or comprehensive safety assessment of clinically relevant nanomaterials. The review appears more oriented toward general nanopart…	2.7
Toxicology of Nanomaterials Used in Nanomedicine	Jinshun Zhao, V. Castranova	10.1080/10937404.2011.615113	https://doi.org/10.1080/10937404.2011.615113	Journal of Toxicology and Environmental Health. Part B, Critical Reviews	263	2011	no	While the paper discusses nanomedicine and therapeutic applications, it does not specifically mention FDA-approved or clinically used nanodrugs. The paper appears to be a broader review of nanomaterials in medicine.	maybe	The abstract mentions "interaction with biological macromolecules" but does not specifically discuss protein corona formation or detailed molecular-level interactions.	maybe	As a review paper, it likely includes experimental data from other studies, but the abstract does not explicitly state whether it includes primary experimental data.	yes	The paper explicitly focuses on toxicological studies and biosafety evaluation of nanomaterials in medicine.	maybe	The abstract mentions accumulation in tissues and organs, suggesting coverage of biological distribution, but does not explicitly discuss degradation or metabolism.	yes	The paper focuses specifically on therapeutic applications in medicine and pharmacology.	yes	The paper is explicitly described as a review paper summarizing current knowledge on toxicology of nanomaterials in medicine.	maybe	The abstract mentions "interaction with biological macromolecules" but does not explicitly detail molecular mechanisms. The paper is a review that likely covers mechanisms, but this is not clearly stated in the abstract.	Include	A comprehensive review of nanomaterials in medicine, focusing on toxicological and safety implications across therapeutic applications. The study addresses biological interactions, tissue accumulation, and potential health risks, while providing a systematic overview of nanomedicine's current landscape. Despite covering multiple critical aspects of nanomaterial safety, the review lacks specific d…	3.5
Toxicology of nanomaterials: From toxicokinetics to toxicity mechanisms	Yaping Liu, Shuang Zhu, Zhanjun Gu, Chunying Chen	10.1016/b978-0-12-822425-0.00025-7	https://doi.org/10.1016/b978-0-12-822425-0.00025-7	Reference Module in Materials Science and Materials Engineering	0	2021	no	The abstract discusses nanomaterials broadly and their toxicity, but does not specifically mention FDA-approved or clinically used nanodrugs. The focus appears to be on general nanomaterials rather than therapeutic applications.	maybe	The abstract mentions analysis at the molecular level and discusses toxicological mechanisms, but doesn't specifically address protein corona formation or detailed molecular interactions.	no	As this is a review paper, it likely synthesizes experimental data but doesn't present new experimental data itself.	yes	The paper strongly focuses on safety assessment and toxicity evaluation, which is a central theme of the review.	yes	The abstract explicitly mentions "toxicokinetics (i.e., absorption, distribution, metabolism, and excretion)" of nanomaterials.	no	The paper appears to cover both therapeutic and non-therapeutic applications, with a broad focus on nanomaterials in general rather than specifically therapeutic applications.	yes	This is a review paper, which meets this criterion as systematic reviews are acceptable.	maybe	The abstract indicates that the study includes discussion of "underlying mechanisms on the levels of organs, tissues, cells, and molecules," suggesting that molecular mechanism analysis is included. However, this appears to be a review rather than primary research.	Exclude	The review comprehensively addresses nanomaterial toxicity and safety assessment, covering molecular mechanisms and biological fate, but lacks specific focus on therapeutic nanodrugs. While meeting several screening criteria related to safety and mechanism analysis, the broad scope and absence of FDA-approved nanodrug specificity limit its alignment with the targeted research parameters. The pape…	2.9
Nanodrug potential in cancer therapy: efficacy/toxicity studies in cancer cells	A. Pagano, S. Honoré, Marie-Anne Estève, D. Braguer	10.1504/IJNT.2012.045352	https://doi.org/10.1504/IJNT.2012.045352	-	4	2012	maybe	While the paper discusses nanoparticles for drug delivery in cancer treatment, it does not specifically mention FDA-approved or clinically used nanodrugs. The focus seems to be on general nanoparticle drug delivery systems rather than specific therapeutic nanodrugs.	no	The abstract does not explicitly mention molecular-level interactions or protein corona formation. It only broadly refers to "effect on delivery of drugs and therapeutics."	yes	The abstract mentions an "experimental approach" for evaluating efficacy and toxicity, indicating some experimental content.	maybe	The abstract mentions "evaluating efficacy and toxicity" but does not indicate a comprehensive safety assessment. It appears to be more of a general review of characteristics rather than a detailed safety assessment.	maybe	While pharmacokinetics is mentioned, there is no specific indication of studying degradation, metabolism, or detailed biological distribution.	yes	The paper is clearly focused on therapeutic applications (cancer treatment), so this criterion is met.	yes	This is explicitly stated to be a review article, which meets this criterion.	maybe	The abstract mentions "pharmacokinetic and pharmacodynamic properties" but does not explicitly indicate analysis of molecular mechanisms. The focus appears to be more on general drug delivery aspects rather than detailed molecular mechanism analysis.	Exclude	A review of nanoparticle drug delivery in cancer treatment that partially addresses therapeutic applications and experimental approaches, but lacks comprehensive molecular mechanism analysis and specific focus on FDA-approved nanodrugs. While touching on pharmacokinetic properties and toxicity evaluation, the abstract does not provide detailed insights into molecular interactions, safety profiles…	2.9
Nanoparticles for Cancer Diagnosis and Therapy	Andrew Z. Wang, F. Gu, O. Farokhzad	10.1007/978-0-387-78608-7_10	https://doi.org/10.1007/978-0-387-78608-7_10	-	9	2009	maybe	The abstract mentions both FDA-approved and preclinical nanodrugs, specifically liposomal and polymer-based therapeutic nanoparticles that have reached clinical applications. However, it does not explicitly discuss their molecular mechanisms of cytotoxicity.	no	The abstract does not mention any investigation of molecular-level interactions or protein corona formation. The focus appears to be on broader toxicity profiles rather than specific molecular interactions.	maybe	The abstract indicates this is a review of preclinical and clinical data, suggesting experimental validation is included, though it's not clear if this is a systematic review or a narrative review.	yes	The abstract explicitly states that it will review "available preclinical and clinical toxicity data" of various nanoparticle platforms, indicating a comprehensive safety assessment.	no	While toxicity is discussed, there is no explicit mention of studies on degradation, metabolism, or biological distribution of the nanodrugs.	yes	The focus of the study is clearly on therapeutic applications, specifically cancer diagnosis and treatment.	maybe	The abstract indicates this is a review article, but it's unclear if it's a systematic review/meta-analysis or a narrative review.	no	The abstract does not explicitly mention analysis of molecular mechanisms, and instead focuses on toxicity profiles and general development of nanoparticle platforms without indicating investigation of molecular mechanisms.	Exclude	A comprehensive review of nanoparticle platforms for cancer diagnostics and therapeutics reveals strong focus on safety assessment and therapeutic applications, but lacks explicit details on molecular mechanisms and interactions. While the study covers preclinical and clinical toxicity data across various nanoparticle types, it does not deeply explore molecular-level interactions or biological fa…	3.1
Nanomedicines for cancer therapy: state-of-the-art and limitations to pre-clinical studies that hinder future developments	Charlene M. Dawidczyk, Luisa M Russell, P. Searson	10.3389/fchem.2014.00069	https://doi.org/10.3389/fchem.2014.00069	Frontiers in Chemistry	143	2014	maybe	The paper discusses FDA-approved nanomedicines and their development, but does not specifically address the molecular mechanisms of cytotoxicity. It focuses more on delivery aspects.	no	The abstract mentions interactions with biological systems, but does not specifically indicate investigation of molecular-level interactions or protein corona formation.	no	The abstract suggests this is a review paper rather than original experimental research, and does not indicate inclusion of experimental data.	no	The abstract does not mention any comprehensive safety assessment or toxicity profile analysis.	yes	The paper discusses pharmacokinetics, biodistribution, and circulation time, which are aspects of biological fate.	yes	The focus is clearly on therapeutic applications, specifically cancer treatment.	maybe	This appears to be a review article, but it's not clear if it's a systematic review or meta-analysis. It seems to be a narrative review of design strategies and pharmacokinetics.	maybe	The abstract focuses primarily on delivery efficiency and pharmacokinetics rather than detailed analysis of molecular mechanisms. While it mentions "interactions with the mononuclear phagocyte system," it does not indicate a comprehensive investigation of molecular mechanisms.	Exclude	The abstract primarily discusses nanomedicine delivery strategies and pharmacokinetics, with limited exploration of molecular mechanisms and safety assessments. While addressing therapeutic applications and biological fate, the review lacks comprehensive experimental validation and detailed molecular interaction analysis. The paper appears more focused on delivery efficiency and platform design r…	2.9
Toxicity Concerns of Therapeutic Nanomaterials.	Rubbel Singla, Chandni Sharma, A. Shukla, Amitabha Acharya	10.1166/jnn.2019.16502	https://doi.org/10.1166/jnn.2019.16502	Journal of Nanoscience and Nanotechnology	29	2019	no	The abstract mentions "therapeutic applications," but it does not specifically focus on FDA-approved or clinically used nanodrugs. Instead, it covers a broad range of nanoparticle types and applications.	maybe	The abstract indicates study of interactions "when NPs come in contact with living beings" and mentions effects at molecular and protein levels, but does not specifically mention protein corona formation.	no	The abstract suggests this is a review paper rather than original research with experimental data.	yes	The paper appears to focus on toxicity concerns and safety assessment, discussing "toxicity concerns" and "possible hazards."	maybe	The abstract mentions studying "routes of entry into the body" and "processes when NPs come in contact with living beings," suggesting some coverage of biological fate.	maybe	While therapeutic applications are mentioned, the paper appears to cover a broad range of applications including environmental impacts.	maybe	This is a review paper, but it appears to be a narrative review rather than a systematic review or meta-analysis.	maybe	The abstract mentions studying "mechanisms of action" and effects at "cellular, sub-cellular, molecular and protein levels," suggesting the study includes some analysis of molecular mechanisms. However, the paper appears to be a general review rather than a detailed molecular mechanism analysis.	Exclude	The abstract presents a broad review of nanoparticle toxicity across multiple domains, lacking specific focus on therapeutic nanodrugs and experimental validation. While touching on molecular interactions and safety concerns, the study does not meet several key screening criteria related to clinical nanodrug mechanisms and comprehensive experimental analysis. The narrative review approach and wid…	2.9
Nanoparticles in Daily Life: Applications, Toxicity and Regulations.	Ritu Gupta, Huan Xie	10.1615/JEnvironPatholToxicolOncol.2018026009	https://doi.org/10.1615/JEnvironPatholToxicolOncol.2018026009	Journal of Environmental Pathology And Toxicology	277	2018	no	While the paper mentions "nanomedicines" briefly at the end, it does not specifically focus on FDA-approved nanodrugs or their molecular mechanisms of cytotoxicity. The focus appears broader, including environmental impacts.	maybe	The abstract mentions "unwanted interactions with different biological compartments and cellular processes" but does not specifically detail molecular-level interactions or protein corona formation.	no	As a review paper, it does not appear to present original experimental data, though it may synthesize experimental findings from other studies.	maybe	The paper does discuss safety and risk assessment, including "risk assessment and risk management" and "systematic analysis of nanomaterial toxicity." However, it appears to be a general review rather than a comprehensive safety assessment of specific nanodrugs.	maybe	The abstract mentions "entry routes of nanomaterials in the human body" but does not specifically detail degradation, metabolism, or biological distribution studies.	no	The paper appears to cover both therapeutic and environmental applications, with significant focus on environmental impacts. This makes it less aligned with the therapeutic focus criterion.	yes	This is a review article, which meets this criterion. However, it appears to be a narrative review rather than a systematic review or meta-analysis.	maybe	The abstract mentions "mechanisms underlying their toxicity" but the paper appears to be a broad review rather than a detailed molecular mechanism analysis. It is more focused on general toxicity and environmental impacts.	Exclude	The abstract presents a broad review of nanomaterial toxicity that lacks specific focus on therapeutic nanodrugs, molecular mechanisms, and experimental validation. While touching on safety and risk assessment, the paper diverges from the screening criteria by emphasizing environmental impacts and general toxicity rather than targeted nanodrug analysis. The narrative review approach and wide-rang…	2.7
Clinical toxicities of nanocarrier systems.	K. Vega‐Villa, Jody K. Takemoto, J. Yáñez, C. Remsberg, M. Forrest, Neal M. Davies	10.1016/j.addr.2007.11.007	https://doi.org/10.1016/j.addr.2007.11.007	Advanced Drug Delivery Reviews	294	2008	no	While the abstract discusses nanocarriers and mentions cancer drugs, it does not specifically focus on FDA-approved or clinically used nanodrugs. It is more of a general review of nanocarrier toxicity.	no	The abstract mentions molecular considerations but does not specifically discuss molecular-level interactions or protein corona formation. It is too general in its discussion of molecular aspects.	no	The abstract does not indicate whether the paper includes experimental data. It appears to be more of a review or perspective piece.	no	The abstract does discuss safety and toxicity considerations broadly, but does not present a comprehensive safety assessment. It is more of a high-level overview of safety concerns.	no	The abstract mentions pharmacokinetic disposition and stability, but does not provide detailed analysis of degradation, metabolism, or distribution.	maybe	The paper appears to focus on therapeutic applications, though it also mentions environmental considerations.	no	While this appears to be a review article, it is not clear if it is a systematic review or meta-analysis. It seems more like a narrative review or perspective piece.	no	The abstract mentions molecular considerations and discusses cytotoxicity and genotoxicity mechanisms, but does not provide detailed molecular mechanism analysis. It is more of an overview of potential mechanisms rather than specific analysis.	Exclude	The abstract provides a broad overview of nanocarrier toxicity, touching on molecular and physiological considerations, but lacks specific experimental validation and detailed molecular mechanism analysis. While discussing safety and therapeutic applications, the text fails to meet rigorous screening criteria for a focused nanodrug study, presenting instead a general perspective on nanotechnology…	2.8
Nanotoxicity: a key obstacle to clinical translation of siRNA-based nanomedicine.	H. Xue, Shimeng Liu, H. Wong	10.2217/nnm.13.204	https://doi.org/10.2217/nnm.13.204	Nanomedicine	209	2014	maybe	The paper focuses on siRNA delivery systems, which are therapeutic nanocarriers. However, it's not clear if these are FDA-approved or clinically used systems. The focus seems to be on general siRNA delivery systems.	maybe	While the paper discusses nanotoxicity, it doesn't explicitly mention molecular-level interactions or protein corona formation. The focus appears to be more on general toxicity rather than specific molecular interactions.	no	The abstract suggests this is a review article rather than original research with experimental data. It mentions "we will extensively review" rather than presenting new experimental findings.	yes	The paper strongly meets this criterion as it specifically focuses on nanotoxicity and immunogenicity assessment. It mentions "extensively review the nanotoxicity" and discusses strategies for mitigating risks.	no	The abstract doesn't explicitly mention degradation, metabolism, or biological distribution studies.	yes	The paper clearly meets this criterion as it focuses on therapeutic applications (siRNA delivery for various diseases) rather than environmental uses.	yes	The paper meets this criterion as it appears to be a systematic review of nanotoxicity in siRNA carriers.	maybe	The abstract indicates the paper will review nanotoxicity mechanisms, but it's not clear if it will include detailed molecular mechanism analysis. It mentions "nanotoxicity" but doesn't explicitly state molecular-level analysis.	Include	A comprehensive review of siRNA nanocarrier toxicity reveals significant insights into therapeutic delivery challenges, with a strong focus on safety assessment and potential mitigation strategies. While addressing critical aspects of nanodrug development, the study demonstrates limitations in molecular mechanism depth and lacks experimental validation. The research provides a systematic approach…	3.5
Editorial: New Approaches in Toxicity Testing of Nanotherapeutics	Suresh K. Kalangi, R. Bhosale	10.3389/fphar.2022.922551	https://doi.org/10.3389/fphar.2022.922551	Frontiers in Pharmacology	0	2022	maybe	While the paper discusses nanotherapeutics broadly, it does not specifically focus on FDA-approved or clinically used nanodrugs. It is more general in nature, discussing various aspects of nanotechnology in medicine.	maybe	The abstract mentions some interactions (ROS, oxidative stress) but does not deeply investigate molecular-level interactions or protein corona formation. It is more focused on general toxicity testing approaches.	no	This appears to be a review article rather than original research with experimental data. While it discusses experimental approaches, it does not present new experimental data.	yes	This is one of the stronger aspects - the paper explicitly focuses on toxicity assessment and safety aspects of nanomaterials, including neurotoxicity and various factors affecting toxicity.	maybe	The abstract mentions "dissolution in body fluids" and "disintegrating to simpler metabolite forms" but does not appear to provide detailed analysis of degradation, metabolism, or distribution.	yes	The paper is clearly focused on therapeutic applications rather than environmental uses, meeting this criterion.	yes	The paper is a review article, which meets this criterion. However, it appears to be a narrative review rather than a systematic review or meta-analysis.	maybe	The abstract discusses toxicity mechanisms at a high level (ROS, oxidative stress, genotoxicity) but does not appear to provide detailed molecular mechanism analysis. It is more of an overview/review of toxicity testing approaches rather than a deep dive into the molecular mechanisms.	Exclude	The review article provides a broad overview of nanotechnology in medicine, focusing on toxicity testing and safety assessment, but lacks detailed molecular mechanism analysis and specific examination of FDA-approved nanodrugs. While addressing therapeutic applications and safety considerations, the paper does not present original experimental data or conduct a systematic review of nanodrug toxic…	3.2
Nanomaterials in cancer-therapy drug delivery system.	Gen Zhang, Xin-Peng Zeng, Ping Li	10.1166/JBN.2013.1583	https://doi.org/10.1166/JBN.2013.1583	Journal of Biomedical Nanotechnology	85	2013	no	While the paper discusses nanodrugs and their delivery, it doesn't specifically mention FDA-approved or clinically used nanodrugs. The focus appears to be on general nanodrug delivery systems.	maybe	The abstract mentions "direct interactions between particles and cellular molecules" and discusses cellular responses, but doesn't specifically address protein corona formation. The molecular-level analysis appears to be present but not extensively detailed.	yes	The abstract mentions both in vitro and in vivo studies, indicating experimental validation.	maybe	The abstract mentions toxicity concerns and discusses approaches to reduce toxicity, but doesn't indicate a comprehensive safety assessment or toxicity profile analysis.	no	The abstract doesn't explicitly discuss degradation, metabolism, or biological distribution of nanodrugs.	yes	The paper is clearly focused on therapeutic applications, specifically cancer treatment.	maybe	This appears to be a review article summarizing findings about nano-drug delivery vectors, which could qualify as a systematic review, though the methodology isn't explicitly stated.	maybe	The abstract mentions investigation of "mechanisms of tumor-reducing activity" and "direct interactions between particles and cellular molecules," suggesting some mechanism analysis. However, the depth of molecular mechanism analysis is not clearly specified.	Exclude	A review of nanodrug delivery systems for cancer therapeutics demonstrates partial alignment with screening criteria, showing experimental validation and therapeutic focus while lacking comprehensive molecular mechanism analysis and biological fate examination. The study provides insights into nanomaterial interactions and toxicity reduction strategies, but falls short of fully meeting all specif…	3.2
Toxicology Perspective of Nanopharmaceuticals: A Critical Review	S. C. Patel, Patel R.C, Saiyed	10.37285/ijpsn.2011.4.1.1	https://doi.org/10.37285/ijpsn.2011.4.1.1	-	8	2011	no	The abstract does not specifically mention FDA-approved or clinically used nanodrugs. It discusses nanoparticles in general terms without focusing on therapeutic applications.	maybe	While the abstract mentions "interactions of nanostructures with biological systems," it does not specifically discuss molecular-level interactions or protein corona formation.	no	The abstract does not indicate whether the paper includes experimental data. It appears to be more of a review or perspective piece.	yes	The abstract strongly focuses on toxicity assessment and safety considerations, discussing the need for "reliable toxicity test systems" and "toxicological oversight action."	yes	The abstract explicitly mentions "biodistribution, clearance, accumulation, immune response and metabolism" of nanostructures.	maybe	The abstract appears to be a general review of nanotoxicology rather than focusing specifically on therapeutic applications. It discusses broader societal impacts and environmental concerns.	maybe	While this appears to be a review article, it's not clear if it's a systematic review or meta-analysis. It seems more like a narrative review or perspective piece.	maybe	The abstract discusses nanotoxicology and interactions with biological systems, but does not specifically detail molecular mechanisms. It mentions "relationship between physical and chemical properties" and "biological responses" but remains at a high level.	Exclude	The abstract provides a broad overview of nanotoxicology, discussing safety and regulatory considerations, but lacks specific focus on therapeutic nanodrugs and molecular mechanisms. While addressing biological fate and safety assessment, the text fails to meet critical screening criteria related to experimental validation and targeted nanodrug analysis. The narrative appears more suited as a gen…	2.8
Safety assessment of nanoparticles for drug delivery by means of classic in vitro assays and beyond	Stefan Lorscheidt, A. Lamprecht	10.1080/17425247.2016.1198773	https://doi.org/10.1080/17425247.2016.1198773	Expert Opinion on Drug Delivery	21	2016	maybe	The paper discusses therapeutic NPs and drug delivery systems, but it doesn't specifically focus on FDA-approved nanodrugs. It appears to be a broader review of nanotoxicity assessment methods.	maybe	The paper mentions transcriptomics and proteomics analysis, which would include molecular-level interactions, but this is discussed as a methodological approach rather than specific findings.	no	As a review paper, it discusses experimental methods but doesn't present new experimental data itself.	yes	The paper is explicitly focused on toxicological analysis and safety assessment of nanoparticles, including both classical in vitro assays and newer molecular approaches.	no	The abstract doesn't explicitly mention degradation, metabolism, or biological distribution studies.	yes	The paper focuses on therapeutic applications and drug delivery systems.	yes	The paper is explicitly described as a review paper covering current in vitro assays and nanoscale carrier systems.	maybe	The paper covers "in-depth investigations of cellular responses" and discusses transcriptomics and proteomics analysis, suggesting it includes analysis of molecular mechanisms. However, this is a review paper rather than primary research.	Include	A comprehensive review of nanotoxicity assessment methods reveals strong focus on safety evaluation and molecular interaction analysis through transcriptomics and proteomics approaches. While covering therapeutic nanoparticle applications, the study lacks specific examination of FDA-approved nanodrugs and does not explicitly address biological fate mechanisms. The methodological review provides i…	3.5
Safety Evaluation of Nanotechnology Products	A. Domb, Ghorbanali Sharifzadeh, V. Nahum, H. Hosseinkhani	10.3390/pharmaceutics13101615	https://doi.org/10.3390/pharmaceutics13101615	Pharmaceutics	30	2021	no	The abstract discusses nanomaterials broadly in biomedical applications but doesn't specifically mention FDA-approved or clinically used nanodrugs. It appears to be a general review of nanomaterial toxicity.	maybe	The abstract mentions cellular-level interactions and discusses how nanomaterials interact with the body, but doesn't specifically mention protein corona formation.	maybe	While the paper discusses experimental studies, it's a review paper rather than primary research presenting new experimental data.	yes	The paper clearly focuses on toxicity assessment, including both in vitro and in vivo studies.	yes	The abstract explicitly mentions "in vivo fate of nanomaterials" and discusses blood circulation, indicating coverage of biological distribution.	yes	The focus is clearly on therapeutic/biomedical applications rather than environmental uses.	yes	This is explicitly a review paper, which meets this criterion as systematic reviews are acceptable.	yes	The abstract indicates analysis of molecular mechanisms, mentioning "underlying mechanisms of nanotoxicity" and cellular-level interactions. However, it's a review rather than primary research.	Include	A comprehensive review exploring nanomaterial toxicity mechanisms across biomedical applications, with strong emphasis on safety assessment, biological fate, and experimental validation. While covering molecular interactions and cellular-level toxicities, the study lacks specific focus on FDA-approved nanodrugs and presents a broad, review-level analysis rather than primary research. The paper pr…	3.5
Application of Nanotechnology for Targeted Drug Delivery and Nontoxicity	Muhammad Zubair, Maria Riaz, Muhammad Naeem Kiani, H. Aslam, Ata E Zohra Fatima, Hafiz M. Sultan, Aziz Ur Rehman	10.26689/ijgpn.v2i2.7436	https://doi.org/10.26689/ijgpn.v2i2.7436	International Journal of General Practice Nursing	1	2024	maybe	While the paper discusses nanoparticles for drug delivery, it does not specifically mention FDA-approved or clinically used nanodrugs. The focus seems broader and more general.	maybe	The abstract mentions interactions between nanoparticles and biological systems but does not specifically discuss molecular-level interactions or protein corona formation. The discussion appears to be at a higher level.	maybe	The abstract does not indicate whether the review includes experimental data. It appears to be a general review of the field rather than an analysis of specific experimental studies.	maybe	The paper does address safety concerns and toxicity, mentioning various adverse effects. However, it is unclear if this is a comprehensive safety assessment or just a general overview.	maybe	The abstract mentions metabolism and bioavailability but does not appear to provide detailed analysis of degradation, metabolism, or distribution.	yes	The paper is clearly focused on therapeutic applications, meeting this criterion.	yes	This is a review article, which meets this criterion, but it is unclear if it is a systematic review or meta-analysis versus a narrative review.	maybe	The abstract mentions "interaction between biological systems and nanoparticles" and discusses effects like "genotoxicity, oxidative stress, inflammation, and neurotoxicity," but does not provide detailed molecular mechanism analysis. The paper appears to be a general review rather than a detailed mechanism study.	Exclude	The abstract provides a broad overview of nanoparticle drug delivery and toxicity, but lacks specific details on molecular mechanisms, FDA-approved nanodrugs, and comprehensive safety assessments. While addressing therapeutic applications and potential toxicities, the review appears to be a general narrative rather than a rigorous, mechanism-focused analysis with experimental validation. The pape…	2.9
On the Toxicity of Therapeutically Used Nanoparticles: An Overview	A. El-Ansary, Sooad Al-daihan	10.1155/2009/754810	https://doi.org/10.1155/2009/754810	Journal of Toxicology	180	2009	no	While the paper discusses therapeutic applications of nanoparticles, it doesn't specifically mention FDA-approved or clinically used nanodrugs. The focus appears broader, including environmental and general exposure.	maybe	The abstract indicates examination of cellular responses and biochemical endpoints, but doesn't explicitly mention protein corona formation or detailed molecular-level interactions.	maybe	As a review paper, it likely includes experimental data from other studies, but the abstract doesn't explicitly state this.	yes	The paper appears to include toxicity assessment, mentioning "toxic doses" and various cellular endpoints. However, it's not clear if this is comprehensive.	no	The abstract doesn't explicitly discuss degradation, metabolism, or biological distribution of nanomaterials.	no	The paper covers both therapeutic and environmental applications, with significant focus on environmental implications. This mixed focus doesn't fully align with the criterion.	maybe	This is a review article, which meets this criterion. However, it appears to be a narrative review rather than a systematic review/meta-analysis.	maybe	The abstract mentions investigation of cellular responses and biochemical endpoints, including effects on cell membrane, mitochondrial function, and DNA. However, it's not clear if detailed molecular mechanisms are analyzed.	Exclude	The review explores nanoparticle toxicity across environmental and therapeutic contexts, with partial alignment to molecular mechanism and safety assessment criteria. While investigating cellular responses and biochemical endpoints, the study lacks specific focus on FDA-approved nanodrugs and comprehensive molecular interaction analysis. The broad scope and narrative review approach limit its pre…	2.9
The impact of nanoparticle protein corona on cytotoxicity, immunotoxicity and target drug delivery.	C. Corbo, R. Molinaro, A. Parodi, N. T. Toledano Furman, F. Salvatore, E. Tasciotti	10.2217/nnm.15.188	https://doi.org/10.2217/nnm.15.188	Nanomedicine	509	2016	no	While the abstract discusses nanoparticles and drug delivery, it doesn't specifically mention FDA-approved or clinically used nanodrugs. It appears to be a general review of NP-PC interactions.	yes	The paper strongly focuses on molecular-level interactions, specifically protein corona formation and its effects on NP-cell interactions. This is a central theme of the review.	no	As a review paper, it doesn't present original experimental data, though it likely synthesizes experimental findings from other studies.	maybe	The abstract mentions toxicity and immune response, but it's unclear if it provides a comprehensive safety assessment. It appears to discuss these aspects but may not be a detailed toxicity profile.	maybe	The abstract discusses biological distribution and interactions in the bloodstream, but doesn't explicitly mention degradation or metabolism.	yes	The focus is clearly on therapeutic applications, discussing targeted drug delivery and therapeutic outcomes.	yes	This is explicitly a review paper, which meets this criterion as systematic reviews are acceptable.	maybe	The abstract discusses molecular mechanisms, particularly protein corona formation and its effects on NP interactions. However, it's a review rather than primary research of specific mechanisms.	Exclude	A review paper exploring nanoparticle-protein corona interactions reveals insights into molecular mechanisms of drug delivery and cellular interactions. While addressing therapeutic applications and molecular-level interactions, the study lacks specific focus on FDA-approved nanodrugs and original experimental validation. The review provides a comprehensive overview of nanoparticle interactions b…	3.2
Toxicology of Nanoparticles in Drug Delivery	Swati Sharma, Roza Parveen, B. Chatterji	10.1007/s40139-021-00227-z	https://doi.org/10.1007/s40139-021-00227-z	Current Pathobiology Reports	83	2021	maybe	While the paper discusses nanoparticles in drug delivery, it does not specifically focus on FDA-approved or clinically used nanodrugs. Instead, it covers general categories (metal, lipid, protein nanoparticles) rather than specific therapeutic nanodrugs.	maybe	The abstract does not explicitly mention protein corona formation or detailed molecular-level interactions. It only broadly mentions cellular effects like oxidative stress.	maybe	As this is a review paper, it synthesizes existing studies but does not appear to present new experimental data. However, it does review experimental studies.	yes	The paper does focus on toxicity assessment and safety concerns, discussing various adverse effects (hepatotoxicity, nephrotoxicity).	no	The abstract does not explicitly discuss degradation, metabolism, or biological distribution of the nanoparticles.	yes	The paper is clearly focused on therapeutic applications (drug delivery) rather than environmental uses.	yes	This is a review article that synthesizes toxicity studies of nanoparticles.	maybe	The abstract mentions some molecular mechanisms (oxidative stress, cell nucleus infiltration) but does not appear to provide detailed molecular mechanism analysis. The paper is more of a general review of toxicity effects rather than a focused analysis of molecular mechanisms.	Exclude	A comprehensive review of nanoparticle toxicity in drug delivery reveals significant insights into potential adverse effects across metal, lipid, and protein nanoparticle types. While the study addresses safety concerns and therapeutic applications, it lacks deep molecular mechanism analysis and specific focus on FDA-approved nanodrugs. The review highlights critical gaps in toxicity studies and …	3.2
Health Concerns of Various Nanoparticles: A Review of Their in Vitro and in Vivo Toxicity	Marziyeh Ajdary, M. Moosavi, M. Rahmati, M. Falahati, M. Mahboubi, Ali Mandegary, S. Jangjoo, R. Mohammadinejad, R. Varma	10.3390/nano8090634	https://doi.org/10.3390/nano8090634	Nanomaterials	236	2018	no	The paper discusses nanoparticles in diagnosis and treatment, but it does not specifically focus on FDA-approved or clinically used nanodrugs. It appears to be a broader review of nanoparticle toxicity.	maybe	The paper mentions protein corona effects and discusses interactions with cells, but at a general level. It does not indicate detailed molecular-level interaction analysis.	yes	The paper mentions both in vitro and in vivo models, indicating experimental validation.	yes	The paper strongly focuses on safety assessment and toxicity profiles, discussing various aspects of nanoparticle toxicity and their effects on organs.	yes	The paper explicitly mentions studying "transport, accumulation, degradation, and elimination" patterns, indicating coverage of biological fate.	yes	The paper focuses on therapeutic applications (diagnosis and treatment of diseases) rather than environmental uses.	yes	The paper is explicitly stated to be a review paper covering "existing knowledge base."	maybe	The paper discusses studying "targets and mechanisms of their side effects" and transport, accumulation, degradation, and elimination patterns, indicating it includes some analysis of molecular mechanisms. However, since it is a review paper, it does not present specific molecular mechanism analyses.	Include	A comprehensive review exploring nanoparticle toxicity across multiple dimensions, including biological fate, safety assessment, and experimental validation. While covering therapeutic applications and molecular interactions, the study lacks specific focus on FDA-approved nanodrugs and detailed molecular mechanism analysis. The broad scope provides valuable insights into nanoparticle interactions…	3.5
Molecular toxicity of nanomaterials.	Xueling Chang, Sheng-Tao Yang, G. Xing	10.1166/JBN.2014.1936	https://doi.org/10.1166/JBN.2014.1936	Journal of Biomedical Nanotechnology	34	2014	no	The abstract discusses nanomaterials in general consumer products and doesn't specifically mention FDA-approved or clinically used nanodrugs. The focus appears to be on general nanotoxicology rather than therapeutic applications.	yes	The paper explicitly focuses on "interactions between nanomaterials and biomolecules" and "molecular level studies of nanotoxicology."	maybe	As a review paper, it's not clear whether it includes analysis of experimental data, though it mentions "published nanotoxicological data."	maybe	While the paper discusses toxicity and safety concerns, it appears to be a review of molecular mechanisms rather than a comprehensive safety assessment of specific nanomaterials.	maybe	The abstract doesn't explicitly mention degradation, metabolism, or biological distribution studies.	no	The paper appears to focus on general nanotoxicology and consumer products rather than therapeutic applications specifically.	yes	This is explicitly a review paper that synthesizes evidence on molecular nanotoxicology.	yes	The paper explicitly focuses on molecular mechanisms, stating that "Molecular mechanism of interactions between nanomaterials and biosystems is the most essential topic" and emphasizes "molecular nanotoxicology."	Exclude	The abstract focuses on molecular nanotoxicology and interactions between nanomaterials and biosystems, but lacks specific emphasis on therapeutic nanodrugs or clinical applications. While providing comprehensive insights into molecular mechanisms of nanomaterial interactions, the study does not meet critical screening criteria related to FDA-approved nanodrugs, therapeutic focus, and experimenta…	2.7
Toxicologic Concerns with Current Medical Nanoparticles	T. Cheng, Hsiu-Yi Chu, Haw-Ming Huang, Zian Li, Chian-Ying Chen, Ya‐Jung Shih, J. Whang-peng, R. Cheng, Junyong Mo, H. Lin, Kuan Wang	10.3390/ijms23147597	https://doi.org/10.3390/ijms23147597	International Journal of Molecular Sciences	20	2022	no	The abstract discusses nanomedicine broadly but does not specifically mention FDA-approved or clinically used nanodrugs. The review appears to be a general overview of nanoparticle effects rather than focusing on specific therapeutic nanodrugs.	no	While the abstract mentions "physiological response of cells" and "surface chemistry," it does not explicitly discuss molecular-level interactions or protein corona formation.	no	As this is a review paper, it likely includes experimental data from other studies, but the abstract does not specify the types of evidence included.	maybe	The abstract indicates coverage of "toxicity of nanomaterials" and "adverse effects," suggesting some safety assessment, but the comprehensiveness of the safety assessment is unclear.	maybe	The abstract mentions "distributions of different NPs in organs," indicating some coverage of biological distribution, but does not explicitly discuss degradation or metabolism.	yes	The focus appears to be on therapeutic applications (nanomedicine), meeting this criterion.	yes	This is explicitly a review paper, meeting this criterion.	maybe	The abstract mentions "mechanisms of different types of nanomaterial-induced cytotoxicities" but does not provide specific details on the depth of molecular mechanism analysis. The review appears to cover mechanisms, but the level of molecular analysis is unclear.	Exclude	A comprehensive review of nanoparticle characteristics and their potential impacts on nanomedicine, covering toxicity mechanisms and organ distribution. While addressing several key screening criteria related to nanotechnology and biological interactions, the abstract lacks specific details about molecular mechanisms, therapeutic nanodrug focus, and experimental validation. The review provides a …	3.2
Quantum dot cytotoxicity and ways to reduce it.	F. Winnik, D. Maysinger	10.1021/ar3000585	https://doi.org/10.1021/ar3000585	Accounts of Chemical Research	290	2013	maybe	While the paper discusses quantum dots (QDs) that can be used for drug delivery and medical imaging, it doesn't specifically focus on FDA-approved nanodrugs. The discussion is more general about QD toxicity.	yes	The paper explicitly discusses molecular-level interactions, including nano/bio interface interactions and cellular responses to QDs. It mentions the importance of characterizing NP properties in biological media.	maybe	While the paper discusses experimental findings, it appears to be a review article ("In this Account we...") rather than presenting new experimental data.	yes	The paper provides a comprehensive safety assessment, discussing various toxicity mechanisms, exposure routes, and long-term effects. It emphasizes the need for comprehensive guidelines for evaluating nanotoxicity.	yes	The abstract mentions degradation of QDs in biological systems and their distribution in lymph nodes, bone marrow, liver, and spleen.	maybe	While therapeutic applications are discussed (cancer treatment, medical imaging), the paper also covers non-therapeutic applications (solar cells, LEDs) and environmental concerns.	yes	This appears to be a systematic review of QD toxicity, synthesizing evidence from various studies.	yes	The paper extensively discusses molecular mechanisms, including oxidative stress, ROS generation, genotoxic, epigenetic, and metalloestrogenic effects, which is a core focus of the review.	Include	The study provides a comprehensive analysis of quantum dot toxicity, examining molecular mechanisms, safety assessments, and biological interactions across multiple domains. While not exclusively focused on FDA-approved nanodrugs, the research offers deep insights into nanomaterial interactions, degradation, and potential long-term biological effects. The review synthesizes evidence from various …	4
Deceiving The Myths of Nanotechnology in Relation to Nanotoxicity	Jeenatara Begum, T. Chakraborty, Pramit Sahoo, Pritam Roy, Sebabrata Bhakta	10.22376/ijlpr.2023.13.5.p162-p190	https://doi.org/10.22376/ijlpr.2023.13.5.p162-p190	International Journal of Life Science and Pharma Research	0	2023	no	The abstract does not specifically mention FDA-approved or clinically used nanodrugs. It discusses nanoparticles broadly and their toxicity in general terms, rather than focusing on therapeutic nanodrugs.	no	While the abstract mentions factors like solubility, charge, and shape, it does not explicitly discuss molecular-level interactions or protein corona formation.	no	As this is a review paper, it does not present original experimental data, though it likely synthesizes experimental findings from other studies.	yes	The paper does focus on toxicity assessment and appears to provide a comprehensive overview of safety concerns, meeting this criterion.	maybe	The abstract mentions translocation from deposition sites and biological effective doses, partially addressing this criterion, though not extensively.	yes	The paper appears to focus on therapeutic applications, particularly mentioning pharmaceutical development, meeting this criterion.	yes	This is a systematic review of nanodrug toxicity, meeting this criterion.	maybe	The abstract mentions oxidative stress and biological effective doses, but does not clearly indicate detailed molecular mechanism analysis. The paper appears to be more of a general toxicity review rather than a focused analysis of molecular mechanisms.	Exclude	The systematic review provides a comprehensive overview of nanoparticle toxicity, addressing safety assessment and biological fate, but lacks specific focus on therapeutic nanodrugs and detailed molecular mechanism analysis. While the study offers insights into nanoparticle interactions and potential risks, it does not meet all screening criteria for a targeted nanodrug investigation. The review'…	3.2
The Potential of Chitosan in Nanomedicine: An Overview of the Cytotoxicity of Chitosan Based Nanoparticles	Julie Frigaard, J. L. Jensen, H. Galtung, M. Hiorth	10.3389/fphar.2022.880377	https://doi.org/10.3389/fphar.2022.880377	Frontiers in Pharmacology	54	2022	no	While chitosan nanoparticles are discussed in a medical context, the abstract doesn't specifically focus on FDA-approved or clinically used nanodrugs. It's more of a general review of chitosan nanoparticle cytotoxicity.	no	The abstract doesn't mention any investigation of molecular-level interactions or protein corona formation. It appears to focus on general cytotoxicity rather than specific molecular interactions.	maybe	While the paper reviews experimental studies, it's a review article rather than primary research. However, it synthesizes experimental data from multiple studies.	yes	This criterion is well met. The paper is explicitly focused on cytotoxicity assessment and safety evaluation of chitosan nanoparticles, including a comprehensive review of 70 articles.	no	The abstract doesn't mention any analysis of degradation, metabolism, or biological distribution of the nanoparticles.	maybe	The paper is clearly focused on therapeutic applications, though it also mentions non-therapeutic uses (food packaging, etc.). The review specifically excludes non-organic nanoparticles and focuses on biomedical applications.	yes	This criterion is met as it is a systematic review of nanodrug toxicity, with a clear methodology and search strategy described.	no	The abstract focuses primarily on cytotoxicity assessment and safety evaluation rather than detailed molecular mechanisms. While cytotoxicity is mentioned, there's no indication of molecular mechanism analysis.	Exclude	A systematic review of chitosan nanoparticle cytotoxicity reveals comprehensive safety assessment and experimental validation, but lacks detailed molecular mechanism analysis and specific focus on FDA-approved nanodrugs. While the study provides valuable insights into nanoparticle safety across multiple applications, it falls short of meeting several critical screening criteria related to molecul…	3.1
How we got here, where we are going and being a cog in something turning.	Charles R. Martin	10.2217/17435889.4.1.1	https://doi.org/10.2217/17435889.4.1.1	Nanomedicine	81	2009	no	The paper discusses nanomedicine and drug delivery systems in general terms but does not focus on specific FDA-approved nanodrugs or their molecular mechanisms of cytotoxicity. It's more of an overview of the field.	no	While the paper mentions some molecular-level concepts (like ion channels and protein interactions), it does not present original research on molecular interactions between nanomaterials and cells.	no	As an editorial piece, this paper does not present original experimental data. It only references other papers that might contain such data.	no	The paper briefly mentions that nanoparticle toxicity data is being published in the journal, but does not present a comprehensive safety assessment itself.	no	There is no discussion of nanodrug degradation, metabolism, or biological distribution in this editorial.	maybe	The paper is relevant to therapeutic applications, discussing various medical applications of nanotechnology. However, this is at a high level rather than presenting specific therapeutic research.	no	While this is not original research, it's also not a systematic review or meta-analysis. It's an editorial commentary on the field of nanomedicine.	no	The paper is an editorial piece that discusses the field of nanomedicine broadly, but does not present specific molecular mechanism analyses. It only references other papers that might contain such analyses.	Exclude	This editorial overview of nanomedicine lacks the specific experimental and mechanistic details required by the screening criteria, failing to provide original research, molecular mechanism analysis, or comprehensive safety assessments. While discussing therapeutic nanotechnology applications broadly, the text does not meet the rigorous requirements for inclusion in a systematic review focused on…	1.4
Nanoparticle-Delivered Chemotherapy: Old Drugs in New Packages.	Michael S. Lee, E. Dees, Andrew Z. Wang	-	-	Oncology	54	2017	maybe	The paper clearly focuses on FDA-approved and clinically used nanodrugs, but does not explicitly discuss the molecular mechanisms of cytotoxicity.	no	The abstract does not mention any investigation of molecular-level interactions or protein corona formation, and instead focuses on higher-level pharmacokinetics and clinical applications.	no	This appears to be a review paper rather than original research with experimental data, as it discusses clinical trials but does not present new experimental data.	maybe	While toxicity profiles are mentioned, it is not clear if there is a comprehensive safety assessment, as the focus appears to be more on clinical applications than detailed safety analysis.	maybe	The abstract mentions pharmacokinetics and drug distribution, but does not specifically address degradation or metabolism.	yes	The paper is clearly focused on therapeutic applications, specifically anticancer therapies.	maybe	The paper is described as a review, but it is not clear if it is a systematic review or meta-analysis, as it appears to be a narrative review.	maybe	The abstract does not explicitly discuss molecular mechanisms, and instead appears to focus more on drug delivery efficiency and clinical applications rather than molecular mechanisms.	Exclude	The abstract describes a review of nanoparticle drug formulations with a focus on clinical applications and pharmacokinetics, but lacks detailed molecular mechanism analysis and experimental validation. While addressing therapeutic nanodrug applications, the paper does not comprehensively explore molecular interactions, safety assessments, or biological fate mechanisms. The review appears more or…	2.9
Cytokines as biomarkers of nanoparticle immunotoxicity.	Mahmoud Elsabahy, K. Wooley	10.1039/c3cs60064e	https://doi.org/10.1039/c3cs60064e	Chemical Society Reviews	342	2013	maybe	While the paper discusses nanopharmaceuticals, it doesn't specifically focus on FDA-approved or clinically used nanodrugs. Instead, it provides a broader overview of nanomaterials and their immunological effects.	maybe	The paper discusses interactions between nanomaterials and the immune system, including cytokine responses, but doesn't appear to delve deeply into specific molecular-level interactions or protein corona formation.	maybe	As a review paper, it doesn't appear to present new experimental data, though it likely synthesizes experimental findings from other studies.	maybe	The paper focuses on immunotoxicity assessment, which is a key safety aspect, but appears to be providing guidelines rather than conducting a comprehensive safety assessment.	no	The abstract doesn't mention specific analysis of degradation, metabolism, or biological distribution of nanomaterials.	yes	The paper is clearly focused on therapeutic applications, particularly nanopharmaceuticals, meeting this criterion.	yes	The paper is explicitly described as a review, which meets this criterion.	maybe	The paper discusses immunological mechanisms and cytokine-mediated responses, but appears to be a review rather than presenting new mechanism analysis. It focuses on guidelines for evaluating immunotoxicity rather than analyzing specific molecular mechanisms.	Exclude	A comprehensive review exploring immunotoxicity of nanomaterials, focusing on cytokine interactions and guidelines for safety assessment in nanopharmaceutical development. While addressing therapeutic applications and safety considerations, the study provides a broad overview rather than presenting detailed experimental data or specific molecular mechanism analyses. The paper offers insights into…	3.2
Different biokinetics of nanomedicines linking to their toxicity; an overview	S. Mostafalou, H. Mohammadi, A. Ramazani, M. Abdollahi	10.1186/2008-2231-21-14	https://doi.org/10.1186/2008-2231-21-14	DARU Journal of Pharmaceutical Sciences	65	2013	no	While the paper mentions nanodrugs and liposomes, it doesn't specifically focus on FDA-approved or clinically used nanodrugs. It discusses nanoparticles more broadly.	maybe	The abstract mentions protein interactions and cellular uptake mechanisms, including discussion of surface area effects and protein corona formation. However, this appears to be a review of existing knowledge rather than new research.	no	While the paper discusses experimental findings, it appears to be a review paper rather than presenting new experimental data. It calls for more experimental work but doesn't present its own.	yes	The paper strongly focuses on safety and toxicity, discussing various aspects including respiratory tract toxicity, inflammatory responses, and DNA damage.	yes	The abstract covers biokinetics, including absorption, distribution, translocation, transformation, and elimination. It specifically discusses movement through tissues and accumulation in lymph nodes.	yes	The focus is clearly on therapeutic applications and medical safety, not environmental uses.	yes	This appears to be a review article synthesizing existing knowledge about nanoparticle toxicity and interactions.	maybe	The paper discusses molecular mechanisms, including protein interactions, ROS generation, and DNA damage. However, it appears to be more of a review of existing knowledge rather than presenting new mechanism analysis.	Include	The abstract provides a comprehensive review of nanoparticle interactions with biological systems, focusing on safety, toxicity, and molecular mechanisms across various biological pathways. While strongly addressing biological fate and safety assessment, the study lacks original experimental data and does not specifically examine FDA-approved nanodrugs. The review emphasizes the need for more sys…	3.5
Cellular targets and mechanisms in the cytotoxic action of non-biodegradable engineered nanoparticles.	E. Fröhlich	10.2174/1389200211314090004	https://doi.org/10.2174/1389200211314090004	Current drug metabolism	149	2013	maybe	While the paper discusses nanoparticles in pharmaceutical applications, it doesn't specifically focus on FDA-approved nanodrugs. It covers a broader range of nanoparticles including industrial applications.	yes	The abstract clearly describes molecular-level interactions, including binding to macromolecules, generation of reactive species, and effects on cellular components.	maybe	The abstract doesn't explicitly state whether it includes experimental data, though it reviews experimental studies.	yes	The paper appears to provide a comprehensive toxicity profile analysis, discussing various mechanisms of cytotoxicity and their implications for safety assessment.	maybe	The abstract mentions biodegradation and dissolution of nanoparticles, though this isn't the primary focus.	maybe	While pharmaceutical applications are mentioned, the paper appears to cover both therapeutic and industrial applications, making it broader than the criterion requires.	yes	This is clearly a review article synthesizing evidence about nanoparticle toxicity mechanisms.	yes	The paper explicitly focuses on molecular mechanisms of cytotoxicity, discussing reactive oxygen species, metal ion effects, and cellular targets including plasma membrane, mitochondria, lysosomes, nucleus, and intracellular proteins.	Include	This review comprehensively explores nanoparticle cytotoxicity mechanisms, examining molecular interactions, cellular targets, and toxicity profiles across various nanoparticle types. While covering both pharmaceutical and industrial applications, the study provides a detailed analysis of how different nanoparticles interact with cellular components and generate adverse biological effects. The re…	4
Nanoformulations for Drug Delivery: Safety, Toxicity, and Efficacy.	A. Lopalco, N. Denora	10.1007/978-1-4939-7899-1_17	https://doi.org/10.1007/978-1-4939-7899-1_17	Methods in molecular biology	30	2018	maybe	While the paper discusses nano drug delivery systems, it does not specifically mention FDA-approved or clinically used nanodrugs. The focus seems broader and more general.	maybe	The abstract mentions "mechanisms of interactions with biological systems" but does not specifically detail molecular-level interactions or protein corona formation.	yes	The abstract mentions both in vitro and in vivo studies, though it appears to be a review chapter rather than original research.	yes	The paper explicitly focuses on "safety, toxicity, and efficacy" and mentions using various models to assess toxicity.	maybe	The abstract mentions "nanostability" but does not explicitly discuss degradation, metabolism, or biological distribution.	yes	The focus is clearly on therapeutic applications of nano drug delivery systems, not environmental uses.	no	This appears to be a book chapter providing an overview rather than an original research article or systematic review/meta-analysis.	maybe	The abstract mentions "mechanisms of interactions with biological systems" but does not specifically detail molecular mechanisms. The analysis appears to be more of a general overview rather than a deep mechanistic analysis.	Exclude	A comprehensive overview of nano drug delivery systems reveals partial alignment with screening criteria, demonstrating strengths in safety assessment and therapeutic relevance while showing limitations in molecular mechanism depth and experimental specificity. The book chapter provides a broad perspective on nanodrug interactions and toxicity, but lacks the detailed molecular-level analysis and …	2.9
Considerations when submitting nanotherapeutics to FDA/CDER for regulatory review.	Katherine M. Tyner, N. Sadrieh	10.1007/978-1-60327-198-1_3	https://doi.org/10.1007/978-1-60327-198-1_3	Methods in molecular biology	51	2011	maybe	While the paper discusses FDA-approved nanotherapeutics, it does not examine specific molecular mechanisms of cytotoxicity. The focus is more on regulatory frameworks and general considerations.	no	The abstract mentions "effects the nanomaterial will impart to the rest of the formulation" but does not specifically discuss molecular-level interactions or protein corona formation.	no	The abstract suggests this is a review/guidance document rather than an experimental study. It discusses "current thinking and experience" and regulatory considerations.	maybe	The paper does discuss safety evaluation and toxicology studies, particularly mentioning biodistribution studies and toxicological effects. However, it appears to be more about regulatory frameworks than comprehensive safety assessment.	yes	The abstract explicitly mentions biodistribution studies and how nanoparticles travel and accumulate in biological settings, which directly addresses biological fate.	yes	The paper is clearly focused on therapeutic applications and regulatory considerations for therapeutic nanomaterials.	no	While this appears to be a review-type document, it's more of a regulatory guidance document rather than a systematic review or meta-analysis of nanodrug toxicity.	no	The abstract does not directly discuss molecular mechanisms. It focuses on regulatory guidance and general considerations for nanomaterial characterization, but does not specifically address molecular mechanisms.	Exclude	The document provides regulatory guidance on nanotherapeutics, focusing on FDA considerations and general characterization principles, but lacks detailed molecular mechanism analysis and experimental validation. While addressing biological fate and therapeutic applications, the text primarily serves as a regulatory framework document rather than a comprehensive scientific investigation of nanodru…	2.7
Perspectives and approaches in nanotoxicology research	Balam Muñoz	10.3109/15376516.2012.758213	https://doi.org/10.3109/15376516.2012.758213	Toxicology Mechanisms and Methods	1	2013	no	The abstract does not focus on FDA-approved or clinically used nanodrugs. Instead, it discusses general nanomaterials like silver nanoparticles and carbon nanotubes, primarily in the context of toxicity and environmental exposure.	maybe	The abstract mentions nanoparticle-cell interactions and protein binding, but primarily as background information rather than presenting original research on these topics.	no	This appears to be an editorial or introduction to a special issue rather than an original research article with experimental data.	no	While safety and toxicity are major themes, this appears to be an overview/introduction rather than a comprehensive safety assessment of specific nanodrugs.	maybe	The abstract mentions some aspects of biological fate (immune system clearance, cellular uptake) but doesn't present detailed research on degradation, metabolism, or distribution.	no	The focus appears to be on general nanotoxicology rather than specific therapeutic applications. The emphasis is on environmental and occupational exposure.	no	While this is likely a review or editorial piece, it appears to be an introduction to a special issue rather than a systematic review or meta-analysis of nanodrug toxicity.	maybe	The abstract discusses molecular mechanisms of toxicity, including reactive oxygen species production, cytokine profiles, and immune system responses. However, this appears to be more of an introduction/editorial to a special issue rather than a primary research paper.	Exclude	The document appears to be an editorial introduction to a special issue on nanotoxicology, lacking the specific focus on therapeutic nanodrugs, experimental validation, and comprehensive safety assessment required by the screening criteria. While discussing molecular mechanisms and nanoparticle interactions, the text does not meet the systematic review's requirements for FDA-approved nanodrugs, e…	2.5
Progress in Nanomedicine: Approved and Investigational Nanodrugs.	C. L. Ventola	-	-	P & T : a peer-reviewed journal for formulary management	596	2017	maybe	While the abstract mentions FDA-approved and clinically used nanodrugs ("Many nanodrugs have entered clinical practice"), it does not discuss their molecular mechanisms of cytotoxicity.	no	No mention of molecular-level interactions or protein corona formation.	no	The abstract does not indicate any experimental data, suggesting this might be a review or perspective piece.	no	The abstract only briefly mentions "possible toxicity issues" but does not indicate a comprehensive safety assessment.	no	No specific discussion of degradation, metabolism, or biological distribution.	yes	The paper appears to be focused on therapeutic applications, discussing clinical practice and drug formulations.	maybe	While this appears to be a review article, it seems to be a general overview rather than a systematic review or meta-analysis of nanodrug toxicity.	no	The abstract does not indicate any specific molecular mechanism analysis. It only mentions general benefits and challenges of nanodrugs without discussing molecular mechanisms.	Exclude	The abstract provides a broad overview of nanomedicine but lacks detailed molecular mechanism analysis, experimental validation, and comprehensive safety assessment. While touching on therapeutic applications and clinical nanodrug developments, the text fails to meet most critical screening criteria related to molecular interactions, toxicity profiles, and experimental evidence. Consequently, the…	2.5
In vitro and in vivo toxicity assessment of nanoparticles	Vinay Kumar, Neha Sharma, S. S. Maitra	10.1007/s40089-017-0221-3	https://doi.org/10.1007/s40089-017-0221-3	International Nano Letters	235	2017	no	The paper does not focus on FDA-approved or clinically used nanodrugs. Instead, it covers a broad range of nanoparticles including environmental applications, and no specific therapeutic applications are mentioned.	no	While the paper discusses effects on various biological systems, there is no explicit mention of molecular-level interactions or protein corona formation.	yes	The paper discusses both in vitro and in vivo studies, meeting this criterion.	maybe	The paper does include comprehensive toxicity assessment, covering multiple organisms and organ systems. However, this appears to be more environmental/toxicological rather than therapeutic safety assessment.	no	The abstract does not explicitly mention degradation, metabolism, or biological distribution studies.	no	The paper appears to focus primarily on environmental toxicity and general applications rather than therapeutic applications. This is evident from the emphasis on environmental remediation and broad toxicity assessment.	yes	This is a review article, which meets this criterion. However, it is not specifically focused on nanodrug toxicity but rather general nanoparticle toxicity.	maybe	The abstract mentions cytotoxicity determination and discusses effects on various biological systems, but does not explicitly indicate analysis of molecular mechanisms. The paper appears to be more focused on general toxicity assessment rather than detailed molecular mechanism analysis.	Exclude	The review primarily addresses nanoparticle toxicity from an environmental perspective, lacking specific focus on therapeutic nanodrugs or molecular mechanisms of cytotoxicity. While comprehensive in its toxicity assessment across multiple organisms and systems, the study does not meet key screening criteria related to FDA-approved nanodrugs, molecular interactions, or therapeutic safety profiles…	2.7
Review of emerging concepts in nanotoxicology: opportunities and challenges for safer nanomaterial design	Ajay-Vikram Singh, P. Laux, A. Luch, Chaitanya Sudrik, S. Wiehr, Anna-Maria Wild, Giulia Santomauro, J. Bill, M. Sitti	10.1080/15376516.2019.1566425	https://doi.org/10.1080/15376516.2019.1566425	Toxicology Mechanisms and Methods	133	2019	no	The abstract doesn't specifically mention FDA-approved or clinically used nanodrugs. It discusses nanomaterials broadly, including consumer products.	maybe	While the paper mentions biological interactions, it doesn't specifically focus on molecular-level interactions or protein corona formation. It's more about general nanosafety assessment.	maybe	As a review paper, it discusses experimental approaches (high throughput screening, in vivo and in silico modeling) but doesn't present original experimental data.	yes	The paper strongly focuses on nanosafety assessment and risk evaluation, discussing various parameters affecting safety outcomes.	maybe	The abstract mentions biological barriers and response, but doesn't specifically discuss degradation, metabolism, or distribution.	maybe	The paper appears to cover both therapeutic and non-therapeutic applications, including consumer products. It's not exclusively focused on therapeutic applications.	yes	This is a review paper that synthesizes evidence about nanosafety.	maybe	The paper discusses mechanistic gaps and biological responses, but as a review paper, it doesn't directly analyze molecular mechanisms. It rather discusses the need for such analysis.	Exclude	The review paper addresses nanosafety broadly but lacks specific focus on therapeutic nanodrugs and molecular mechanisms. While it discusses safety assessment and experimental approaches, it does not provide detailed molecular interaction analysis or experimental validation of nanodrug toxicity. The paper emphasizes the need for better mechanistic understanding in nanotoxicology rather than prese…	3.2
Conscripts of the infinite armada: systemic cancer therapy using nanomaterials	D. Scheinberg, C. Villa, Freddy E. Escorcia, M. McDevitt	10.1038/nrclinonc.2010.38	https://doi.org/10.1038/nrclinonc.2010.38	Nature Reviews Clinical Oncology	183	2010	maybe	The paper discusses FDA-approved nanomaterials ("first generation of anti-cancer agents using novel nanomaterials has successfully entered widespread use") and mentions cytotoxic effects, but does not deeply analyze specific molecular mechanisms of cytotoxicity.	maybe	The abstract mentions interactions between nanomaterials and cells, including "attachment to cancer target reactive-ligands" and "interact with cell-surface antigens or receptors." However, it does not specifically discuss protein corona formation.	no	This appears to be a review article rather than original research with experimental data.	maybe	The abstract mentions "safety hurdles" and discusses challenges for drug development, but does not indicate a comprehensive safety assessment.	maybe	The abstract mentions "changes in pharmacokinetics" and discusses how cells and tissues react to nanomaterials, but does not specifically detail degradation, metabolism, or distribution.	yes	The paper is clearly focused on therapeutic applications, specifically cancer treatment.	maybe	This is a review article, but it's not clear if it's a systematic review or meta-analysis. The abstract suggests it's more of a narrative review.	maybe	The abstract discusses molecular mechanisms broadly but does not provide detailed analysis. It mentions "cellular and metabolic processes" and "how cells, tissues and organs react," but these are discussed generally rather than analyzed specifically.	Exclude	A review article exploring nanomaterials in cancer treatment, addressing therapeutic applications and molecular interactions with partial depth across multiple screening criteria. While covering relevant aspects of nanodrug development, the study lacks comprehensive experimental validation and systematic review methodology. The paper provides insights into nanomaterial mechanisms and potential th…	3.2
Nanomaterials in biology and medicine: a new perspective on its toxicity and applications.	Janani Saravanan, Ayushi Nair, Sivadas Swathi Krishna, V. Viswanad	10.1080/01480545.2024.2340002	https://doi.org/10.1080/01480545.2024.2340002	Drug and chemical toxicology (New York, N.Y. 1978)	3	2024	no	The paper discusses nanomaterials in medicine, but does not specifically focus on FDA-approved or clinically used nanodrugs. The discussion appears broader, covering various applications including sensors and general drug delivery.	maybe	The paper indicates coverage of "cell interactions" and mechanisms, but doesn't specifically mention protein corona formation or detailed molecular-level interactions. The discussion seems more general.	no	As this is a review paper, it doesn't appear to present original experimental data.	maybe	The paper covers safety and toxicity aspects, including "inflammatory responses, cardiotoxicity, cytotoxicity, inhalation problems." However, it's unclear if this is a comprehensive assessment or more of an overview.	no	The abstract doesn't explicitly mention degradation, metabolism, or biological distribution studies.	maybe	The paper covers therapeutic applications but also includes environmental aspects ("negative impact on the environment"). It's not exclusively focused on therapeutic applications.	maybe	The paper is identified as a review article, which meets this criterion. However, it's not clear if it's a systematic review or meta-analysis versus a narrative review.	maybe	The paper includes analysis of molecular mechanisms, specifically discussing "mechanisms involved in cell interactions" and "generation of reactive oxygen species." However, this appears to be a general review rather than a detailed mechanism study.	Exclude	The review paper broadly explores nanomaterials' biological interactions and toxicity, but lacks specific focus on FDA-approved nanodrugs and experimental validation. While covering molecular mechanisms and safety aspects, the study does not provide a comprehensive analysis of nanodrug degradation, metabolism, or detailed molecular interactions. The narrative review touches on therapeutic applica…	2.9
Cytotoxicity and apoptosis of nanoparticles on osteosarcoma cells using doxorubicin and methotrexate: A systematic review.	Masomeh Maleki, Asal Golchin, Forough Alemi, S. Younesi, Z. Asemi, Samira Javadi, Payam Ali Khiavi, Jafar Soleinmapour, B. Yousefi	10.1016/j.ejphar.2021.174131	https://doi.org/10.1016/j.ejphar.2021.174131	European Journal of Pharmacology	9	2021	maybe	The study examines doxorubicin and methotrexate-loaded nanoparticles, which are FDA-approved drugs. However, it focuses more on cytotoxicity than molecular mechanisms of action.	no	The abstract does not mention protein corona formation or detailed molecular-level interactions. It focuses on general cytotoxicity and apoptosis rather than specific molecular interactions.	yes	The review focuses on in vitro studies, which are experimental rather than purely theoretical.	yes	The study includes comprehensive safety assessment through cytotoxicity studies and biocompatibility analysis. It specifically mentions safety indices and biocompatibility.	no	The abstract does not discuss degradation, metabolism, or biological distribution of the nanodrugs.	yes	The study is clearly focused on therapeutic applications, specifically cancer treatment (osteosarcoma).	yes	This is a systematic review of original research articles.	maybe	The abstract mentions cytotoxicity and apoptosis but does not deeply analyze molecular mechanisms. It states that future studies are required to address the mechanisms involved in cytotoxicity and apoptosis, suggesting this is not a primary focus of the review.	Exclude	A systematic review of nanoparticle cytotoxicity in osteosarcoma cells reveals comprehensive safety assessment and experimental validation, but lacks deep molecular mechanism analysis and detailed molecular interaction investigations. While the study focuses on therapeutic applications and includes experimental data, it primarily examines cytotoxicity and apoptosis without exploring nanodrug degr…	3.2
Safety Assessment of Nanomaterials for Antimicrobial Applications.	Arbab Ali, M. Ovais, Xuejing Cui, Yuhan Rui, Chunying Chen	10.1021/acs.chemrestox.9b00519	https://doi.org/10.1021/acs.chemrestox.9b00519	Chemical Research in Toxicology	36	2020	maybe	The paper discusses nano-antimicrobials, but it doesn't specifically mention FDA-approved or clinically used nanodrugs. It discusses clinical prospects but appears to be broader in scope.	maybe	The paper studies interactions between nanomaterials and microbes, including effects on biofilm formation and intracellular pathogens. However, it doesn't specifically mention protein corona formation.	maybe	As a review paper, it synthesizes existing evidence but doesn't appear to present new experimental data.	yes	The paper explicitly focuses on safety assessment and toxicity profiles of nano-antimicrobials, making this a central theme.	no	While the paper mentions "precise release," it doesn't explicitly discuss degradation, metabolism, or biological distribution.	yes	The paper is clearly focused on therapeutic applications (antimicrobial therapy) rather than environmental uses.	yes	This is explicitly a review paper that synthesizes evidence about nano-antimicrobial toxicity.	maybe	The study includes analysis of molecular mechanisms, discussing how various properties (composition, size, surface charge, etc.) affect antimicrobial activity. However, the focus is on antimicrobial mechanisms rather than drug delivery mechanisms.	Include	A comprehensive review exploring nano-antimicrobial mechanisms, safety assessments, and therapeutic potential, with strong emphasis on molecular interactions and clinical prospects. While addressing multiple screening criteria, the study partially meets requirements due to its broader antimicrobial focus and limited discussion of biological fate. The review provides insights into nanomaterial int…	3.5
Large scale molecular simulations of nanotoxicity	C. Jimenez-Cruz, Seung-gu Kang, R. Zhou	10.1002/wsbm.1271	https://doi.org/10.1002/wsbm.1271	Wiley Interdisciplinary Reviews: Systems Biology and Medicine	35	2014	maybe	While the paper discusses therapeutic applications (e.g., Gd@C82(OH)22 for tumor inhibition), it's not clear if these are FDA-approved nanodrugs. The focus seems broader, including various nanomaterials.	yes	The paper strongly focuses on molecular-level interactions, including protein corona formation and specific molecular forces involved in nanomaterial-cell interactions.	maybe	The abstract mentions "recent studies" but appears to be a mini-review focusing on molecular simulations. It's not clear if experimental data is included.	maybe	While nanotoxicity is discussed, it's not clear if there's a comprehensive safety assessment. The focus seems more on understanding mechanisms than providing a complete toxicity profile.	no	-	yes	The paper focuses on therapeutic applications, including cancer treatment and antibacterial effects.	yes	This is a mini-review synthesizing evidence about nanomaterial interactions and toxicity.	yes	The paper focuses heavily on molecular mechanisms, particularly protein-nanomaterial interactions and membrane disruption mechanisms. It discusses specific molecular forces like hydrophobic interactions and π-π stacking.	Include	A mini-review exploring molecular mechanisms of nanomaterial interactions with biological systems, focusing on therapeutic potential and nanotoxicity across various nanomaterial types. The study provides insights into molecular-level interactions and potential therapeutic applications, particularly in cancer and bacterial treatments, while emphasizing computational and theoretical approaches to u…	3.5
Critical Analysis of Cancer Therapy using Nanomaterials	L. Juillerat-Jeanneret	10.1002/9783527610419.NTLS0066	https://doi.org/10.1002/9783527610419.NTLS0066	-	13	2007	maybe	The paper clearly focuses on FDA-approved drugs (mentions Doxorubicin, Paclitaxel, 5-Fluorouracil, etc.) and their delivery via nanoparticles. However, it's not explicitly clear if it analyzes their molecular mechanisms of cytotoxicity.	maybe	While the paper likely covers molecular interactions (given sections on "Biological Drug Delivery" and "Intracellular Drug Delivery"), the abstract doesn't explicitly confirm detailed molecular-level interaction analysis.	no	The abstract doesn't clearly indicate whether the paper includes experimental data. It appears to be more of a review of existing systems and approaches.	maybe	"Toxicity Issues" is mentioned as a section, but the depth of safety assessment is unclear from the abstract.	no	The paper appears to cover biological aspects and drug delivery systems, but specific coverage of degradation, metabolism, or distribution is not explicitly mentioned in the abstract.	yes	The paper is clearly focused on therapeutic applications, specifically cancer therapy, meeting this criterion.	maybe	This appears to be a review article covering various aspects of nanodrug delivery in cancer therapy, which could qualify under the systematic review category, though it's not explicitly stated if it's systematic.	maybe	The abstract suggests coverage of molecular mechanisms, particularly in sections like "Biological Issues" and "Overcoming the Mechanisms of Resistance to Therapy of Cancers." However, the depth of mechanism analysis is unclear from the table of contents-style abstract.	Include	A comprehensive review of nanodrug delivery in cancer therapy, covering multiple FDA-approved drugs and their potential therapeutic applications. The document appears to explore molecular mechanisms, targeting strategies, and drug delivery systems, with a focus on cancer treatment approaches. While demonstrating strong potential for therapeutic insights, the abstract leaves some uncertainty regar…	3.5
Cytotoxicity of Metal‐Based Nanoparticles: From Mechanisms and Methods of Evaluation to Pathological Manifestations	Peizheng Xiong, Xiangming Huang, Naijing Ye, Qunwen Lu, Gang Zhang, S. Peng, Hong Wang, Yiyao Liu	10.1002/advs.202106049	https://doi.org/10.1002/advs.202106049	Advancement of science	71	2022	maybe	The study examines metal-based nanoparticles in therapeutic contexts (tissue engineering, drug carrier), but it does not specifically focus on FDA-approved nanodrugs. The paper appears to be a broader review of metal-based nanoparticles.	maybe	While the paper discusses cytotoxic effects, it does not explicitly mention molecular-level interactions or protein corona formation. The focus seems more general.	maybe	While the abstract mentions "experimental and theoretical efforts," it's a review paper and does not specify whether it includes original experimental data.	yes	The paper appears to provide a comprehensive safety assessment, discussing "various unpredictable toxic effects" and their impacts on multiple biological systems.	yes	The abstract mentions "migration and transformation pathways" and "continuous accumulation in closed biological systems," indicating that the study examines nanodrug degradation, metabolism, or biological distribution.	yes	The focus is clearly on therapeutic applications, mentioning tissue engineering, drug carrier applications, and interventional therapy.	yes	This is explicitly a review paper that synthesizes evidence about metal-based nanoparticle toxicity.	yes	The study includes analysis of molecular mechanisms rather than only drug delivery efficiency, as the abstract explicitly mentions analyzing "mechanisms and evaluation methods of cytotoxicity" and discussing effects on various biological systems.	Include	A comprehensive review of metal-based nanoparticles reveals significant insights into cytotoxicity mechanisms across multiple biological systems, with a focus on therapeutic applications and safety assessments. While the study provides valuable perspectives on nanoparticle interactions and potential risks, it lacks specific examination of FDA-approved nanodrugs and detailed molecular-level intera…	3.5
Nanotoxicology : characterization, dosing and health effects	N. Monteiro-Riviere, C. Tran	10.3109/9781420045154	https://doi.org/10.3109/9781420045154	-	72	2007	maybe	While the abstract discusses nanomaterials extensively, it doesn't specifically focus on FDA-approved or clinically used nanodrugs. The content appears more general, covering various types of nanoparticles and their toxicological effects.	yes	The abstract strongly addresses molecular-level interactions, including "Nanoparticle Interactions with Biological Membranes" and "Gene-Cellular Interactions."	yes	The abstract suggests experimental work through mentions of "in vitro toxicity studies" and various biological assessments.	yes	The abstract comprehensively covers safety and toxicity aspects, including "Toxicological Studies," "Potential Toxicity," and various organ-specific effects (pulmonary, cardiovascular, neurotoxicology).	yes	The abstract covers "Biodistribution of Nanoparticles" and "Pharmacokinetics of Nanomaterials."	maybe	While therapeutic applications are discussed (drug delivery), the abstract also covers environmental and non-therapeutic aspects. The focus appears mixed rather than purely therapeutic.	no	This appears to be a book or comprehensive review rather than an original research article or systematic review/meta-analysis.	yes	The abstract indicates strong coverage of molecular mechanisms, including "Intracellular Signaling Mechanisms," "Gene-Cellular Interactions," and "Protein Expression." This suggests the study includes analysis of molecular mechanisms rather than only drug delivery efficiency.	Exclude	The comprehensive overview of nanomaterial interactions covers molecular mechanisms, safety assessments, and biological interactions across multiple domains, but lacks a specific focus on FDA-approved therapeutic nanodrugs. While the text provides extensive insights into nanoparticle toxicity and biological interactions, it does not strictly align with the screening criteria for a targeted nanodr…	3.2
Perspectives of nanotoxicology: Introduction	N. Monteiro-Riviere	10.1002/wnan.1843	https://doi.org/10.1002/wnan.1843	Wiley Interdisciplinary Reviews: Nanomedicine and Nanobiotechnology	1	2022	no	While the paper discusses nanomedicines, it doesn't specifically focus on FDA-approved nanodrugs or their molecular mechanisms of cytotoxicity. It mentions mRNA COVID vaccines as an example but doesn't analyze their mechanisms.	no	The abstract doesn't explicitly mention molecular-level interactions or protein corona formation. It focuses more on general toxicokinetics and safety assessment.	maybe	The abstract mentions experimental design and toxicokinetic studies, suggesting experimental data is included.	yes	This criterion is strongly met. The paper is explicitly focused on safety assessment, toxicokinetics, and risk assessment of nanomaterials.	maybe	This criterion is partially met. The abstract mentions toxicokinetics and tissue distribution, though not specifically degradation or metabolism.	yes	This criterion is met. The paper focuses on therapeutic applications of nanomedicines.	yes	This criterion is met. This is explicitly a review issue on nanotoxicology.	maybe	The abstract indicates this is a review issue focused on nanotoxicology and mentions "novel mechanisms of toxicity," but doesn't specifically detail molecular mechanism analysis. It appears to be more focused on general safety assessment methodologies.	Exclude	A comprehensive review of nanotoxicology that strongly addresses safety assessment and experimental validation, but lacks detailed molecular mechanism analysis of specific nanodrugs. While covering therapeutic applications and toxicokinetics, the study provides a broad overview of nanomedicine safety methodologies without deep diving into molecular-level interactions or FDA-approved nanodrug mech…	3.2
Boosting clinical translation of nanomedicine.	H. Jang, Y. S. Zhang, A. Khademhosseini	10.2217/nnm-2016-0133	https://doi.org/10.2217/nnm-2016-0133	Nanomedicine	43	2016	no	The paper discusses nanomedicines broadly but does not examine specific FDA-approved nanodrugs or their molecular mechanisms of cytotoxicity. It's more of an overview/editorial piece about the field.	no	While the abstract mentions cellular interactions with nanoparticles, it doesn't specifically discuss molecular-level interactions or protein corona formation. The discussion remains at a higher level.	no	This appears to be an editorial/commentary piece rather than an original research article with experimental data. It discusses the need for better preclinical models but doesn't present experimental results.	no	The paper discusses safety concerns and the need for safety assessment broadly, but doesn't present a comprehensive safety assessment or toxicity profile analysis of specific nanodrugs.	no	The abstract mentions that nanoparticles can cross biological barriers and affect tissue distribution, but doesn't specifically examine degradation, metabolism, or detailed biological distribution patterns.	yes	The paper is clearly focused on therapeutic applications, meeting this criterion.	no	While this is a review-type article, it appears to be an editorial commentary rather than a systematic review or meta-analysis of nanodrug toxicity.	no	The abstract does not present specific molecular mechanism analysis. While it mentions "unique physiochemical properties" and cellular interactions, it focuses more on general challenges in clinical translation rather than detailed molecular mechanisms.	Exclude	The editorial commentary on nanomedicine lacks specific molecular mechanism analysis, experimental validation, and detailed examination of FDA-approved nanodrugs. While discussing therapeutic applications and clinical translation challenges, the text does not provide the depth of scientific investigation required by the screening criteria. The piece primarily offers a high-level overview of nanom…	2.5
Emerging aspects of nanotoxicology in health and disease: From agriculture and food sector to cancer therapeutics.	Z. Piperigkou, Konstantina Karamanou, A. Engin, Chrysostomi Gialeli, A. Docea, D. Vynios, M. Pavão, K. Golokhvast, M. Shtilman, A. Argiris, E. Shishatskaya, A. Tsatsakis	10.1016/j.fct.2016.03.003	https://doi.org/10.1016/j.fct.2016.03.003	Food and Chemical Toxicology	102	2016	no	While the abstract mentions drug delivery and cancer treatment, it does not specifically discuss FDA-approved nanodrugs or their molecular mechanisms of cytotoxicity. The paper is too general in scope.	no	The abstract does not explicitly discuss molecular-level interactions or protein corona formation. It only broadly mentions "biological properties" and "surface reactivity."	no	The abstract does not indicate whether the paper includes experimental data. It appears to be a general review rather than presenting original experimental research.	maybe	The abstract mentions "toxicological assessment" and discusses the importance of understanding toxicity, but does not indicate a comprehensive safety assessment is included.	yes	The abstract explicitly mentions "absorption, distribution, metabolism and excretion" processes, which directly addresses this criterion.	maybe	The paper covers therapeutic applications (drug delivery, cancer treatment) but also includes non-therapeutic applications (food packaging). It is not exclusively focused on therapeutic uses.	maybe	The abstract indicates this is a review paper, but it is not clear if it is a systematic review or meta-analysis. It appears to be a narrative review.	maybe	The abstract mentions "physicochemical and biological properties" but does not specifically discuss molecular mechanisms. The paper appears to be a broad review that touches on various applications rather than focusing on detailed mechanism analysis.	Exclude	The abstract presents a broad overview of nanotechnology applications, touching on therapeutic potential but lacking specific molecular mechanism analysis or detailed nanodrug toxicity assessment. While addressing biological fate and safety considerations, the review fails to meet most screening criteria due to its generalist approach and absence of focused experimental validation or comprehensiv…	2.7
Complex Factors and Challenges that Affect the Pharmacology, Safety and Efficacy of Nanocarrier Drug Delivery Systems	Joseph A Piscatelli, Jisun Ban, A. Lucas, W. Zamboni	10.3390/pharmaceutics13010114	https://doi.org/10.3390/pharmaceutics13010114	Pharmaceutics	17	2021	no	While the paper discusses nanomedicines and their clinical applications, it does not specifically mention FDA-approved nanodrugs or their molecular mechanisms of cytotoxicity.	no	The abstract does not explicitly mention molecular-level interactions or protein corona formation. It focuses more on systemic disposition and delivery.	no	The abstract suggests this is a review paper rather than original experimental research, though it may include discussion of experimental studies.	no	The abstract mentions "unwanted toxicity" but does not indicate a comprehensive safety assessment. It appears to be more of a general review of factors affecting disposition.	maybe	The paper discusses "systemic disposition" and "tumor delivery," but the depth of analysis regarding degradation and metabolism is not clear.	yes	The paper focuses on therapeutic applications, specifically cancer treatment.	yes	This appears to be a systematic review of nanodrug disposition and pharmacology.	no	The abstract mentions "pharmacological effects" and "detailed and novel pharmacology studies" but does not explicitly indicate analysis of molecular mechanisms. The paper appears to focus more on systemic disposition and delivery aspects rather than molecular mechanism analysis.	Exclude	A comprehensive review of nanomedicines in cancer treatment reveals insights into systemic disposition and pharmacological challenges, but lacks detailed molecular mechanism analysis and specific focus on FDA-approved nanodrugs. While addressing therapeutic applications and potential translational challenges, the study does not provide an in-depth examination of molecular interactions, cytotoxici…	2.9
Meta-Analysis of Nanoparticle Cytotoxicity via Data-Mining the Literature.	H. I. Labouta, Nasimeh Asgarian, K. Rinker, D. Cramb	10.1021/acsnano.8b07562	https://doi.org/10.1021/acsnano.8b07562	ACS Nano	85	2019	no	The abstract doesn't specifically mention FDA-approved or clinically used nanodrugs. It appears to be a broader analysis of various nanoparticles, including both organic and inorganic types.	no	While the study examines nanoparticle-cell interactions, it doesn't appear to investigate specific molecular-level interactions or protein corona formation. The analysis is more focused on predictive modeling of cytotoxicity.	maybe	This is a meta-analysis of existing data (2896 samples) rather than original experimental work. While it uses experimental data, it's not generating new experimental data.	maybe	The paper does address safety assessment through cytotoxicity analysis, but it's primarily focused on developing predictive models rather than providing comprehensive safety profiles.	no	The abstract doesn't mention analysis of degradation, metabolism, or biological distribution of nanoparticles.	no	The study appears to be focused on general nanoparticle toxicity rather than specifically therapeutic applications. The mention of "environmental and health risk analysis" suggests a broader scope.	yes	The paper is a systematic analysis of published evidence using machine learning approaches.	no	The paper focuses on predictive modeling of cytotoxicity rather than detailed molecular mechanism analysis. While it mentions "material chemistry" as a predictor, it doesn't appear to analyze specific molecular mechanisms.	Exclude	The study presents a machine learning approach to nanoparticle cytotoxicity prediction, but lacks specific focus on therapeutic nanodrugs, molecular mechanisms, and biological fate. While providing a systematic analysis of nanoparticle toxicity across multiple samples, the research does not meet the detailed mechanistic and therapeutic requirements of the screening criteria. The broad scope and p…	2.7
Nanopharmaceuticals : An Overview	A. Gaur, A. Bhatia	-	-	-	7	2008	maybe	While the paper discusses nanopharmaceuticals in therapeutic contexts (oncology, cardiovascular medicine), it does not specifically mention FDA-approved or clinically used nanodrugs. The focus appears broader and more general.	maybe	The abstract mentions interactions at the "nanolevel" and effects on living cells, but does not specifically discuss protein corona formation or detailed molecular-level interactions.	maybe	The abstract does not indicate whether the paper includes experimental data. It appears to be a review article discussing general concepts rather than presenting original experimental data.	maybe	The paper explicitly aims to discuss both benefits and side effects of nanopharmaceuticals, indicating a focus on safety assessment. However, it is unclear if this is a comprehensive analysis.	maybe	The abstract mentions biodegradability and biological effects but does not specifically detail degradation, metabolism, or distribution studies.	yes	The paper clearly focuses on therapeutic applications, meeting this criterion.	yes	The paper is explicitly described as a "review article," meeting this criterion.	maybe	The abstract mentions molecular-level interactions and biological effects, but does not explicitly detail specific molecular mechanisms. The focus appears to be more of a general overview of nanopharmaceuticals' potential effects rather than a detailed analysis of molecular mechanisms.	Exclude	A review article exploring nanopharmaceuticals' therapeutic potential and safety considerations, with broad discussions of molecular interactions and biological effects. While addressing therapeutic applications and toxicity, the paper lacks specific experimental validation and detailed molecular mechanism analysis. The study provides a general overview of nanodrug development challenges and pote…	3.2
Toxicity of metal-organic framework nanoparticles: from essential analyses to potential applications.	Romy Ettlinger, Ulrich Lächelt, R. Gref, P. Horcajada, T. Lammers, C. Serre, P. Couvreur, R. Morris, S. Wuttke	10.1039/d1cs00918d	https://doi.org/10.1039/d1cs00918d	Chemical Society Reviews	127	2022	no	While the paper discusses MOF nanoparticles for therapy and theranostics, it does not specifically focus on FDA-approved or clinically used nanodrugs. It is a broader review of MOF nanoparticles.	no	The abstract does not explicitly mention molecular-level interactions or protein corona formation. It discusses "chemical composition" and "physico-chemical properties" but at a higher level.	maybe	The paper appears to be a review of both in vitro and in vivo studies, but it is not clear if it includes original experimental data. It is described as a "tutorial review."	yes	This is one of the stronger matches - the paper explicitly focuses on "systematic toxicity assessment" and discusses both in vitro and in vivo toxicity studies.	maybe	The abstract mentions "colloidal and chemical stability" but does not specifically discuss degradation, metabolism, or biological distribution.	maybe	The paper includes therapeutic applications but also covers non-therapeutic uses (gas storage, water harvesting, etc.). It is not exclusively focused on therapeutic applications.	yes	The paper is explicitly described as a "tutorial review" that evaluates the current state-of-the-art of toxicity studies, making it a type of evidence synthesis.	no	The abstract mentions toxicity assessment but does not explicitly discuss molecular mechanisms. It focuses more on general toxicity evaluation and material properties.	Exclude	A comprehensive review of metal-organic framework nanoparticles reveals systematic toxicity assessment across multiple applications, with strong emphasis on safety evaluation and evidence synthesis. While the study covers therapeutic potential, it lacks deep molecular mechanism analysis and specific focus on FDA-approved nanodrugs, presenting a broad overview of material properties and potential …	3.2
Emergence of Functionalized Nanomedicines in Cancer Chemotherapy: Recent Advancements, Current Challenges and Toxicity Considerations	Mahfoozur Rahman, S. Beg, Aziz Ahmed, S. Swain	10.2174/18779123113036660002	https://doi.org/10.2174/18779123113036660002	-	31	2014	maybe	While the paper discusses nanomedicines and their therapeutic applications, it does not specifically mention FDA-approved or clinically used nanodrugs. The paper appears to be a broader review of various nanosystems.	no	The abstract does not explicitly mention molecular-level interactions or protein corona formation. The paper focuses more on general properties and applications.	maybe	As this is a review paper, it is unclear whether it includes experimental data analysis or just summarizes existing literature.	maybe	The abstract mentions "toxicological issues" but does not indicate whether this includes comprehensive safety assessment or detailed toxicity profiles.	no	There is no explicit mention of degradation, metabolism, or biological distribution studies.	yes	The paper clearly focuses on therapeutic applications, specifically cancer treatment.	yes	This is explicitly stated to be a review paper, which meets this criterion.	maybe	The abstract mentions "toxicological issues" but does not explicitly indicate analysis of molecular mechanisms. The paper appears to be more focused on delivery systems and applications rather than detailed mechanism analysis.	Exclude	A comprehensive review of nanomedicines for cancer treatment reveals partial alignment with screening criteria, demonstrating therapeutic relevance and toxicological considerations. While the study addresses nanosystem applications and potential challenges, it lacks explicit details on molecular mechanisms, safety assessments, and experimental validation. The review provides an overview of nanome…	3.2
Molecular interactions of nanomaterials and organisms: defining biomarkers for toxicity and high-throughput screening using traditional and next-generation sequencing approaches.	R. Klaper, Devrah A Arndt, Jared Bozich, Gustavo A. Domínguez	10.1039/c3an01644g	https://doi.org/10.1039/c3an01644g	In Analysis	49	2014	maybe	While the paper discusses nanomaterials and their mechanisms, it doesn't specifically mention FDA-approved or clinically used nanodrugs. The focus appears broader, including general nanomaterials.	yes	The paper strongly emphasizes molecular-level interactions, discussing "basic interaction of the chemistry of the material with the molecular pathways" and various molecular response mechanisms.	yes	The paper explicitly mentions both in vitro and in vivo studies, indicating experimental data inclusion.	yes	The paper focuses on toxicity assessment and molecular responses to nanomaterials, including comprehensive discussion of various pathways and mechanisms.	maybe	While the paper discusses biological responses, it doesn't explicitly mention degradation, metabolism, or distribution. However, these may be covered in the full text.	maybe	The abstract doesn't specify whether the focus is on therapeutic applications. It mentions both human and ecological models, suggesting a broader scope.	yes	This is clearly identified as a review paper synthesizing evidence from multiple studies.	yes	The paper explicitly focuses on molecular mechanisms, discussing "molecular pathways," "biochemical machinery," and various molecular response mechanisms. This is a core focus of the review.	Include	A comprehensive review exploring molecular mechanisms of nanomaterial toxicity across multiple biological systems, with strong emphasis on molecular interactions and experimental validation. While demonstrating robust analysis of nanomaterial responses, the study lacks specific focus on FDA-approved nanodrugs and therapeutic applications, potentially limiting its direct clinical relevance. The re…	4
Safety and Toxicity Implications of Multifunctional Drug Delivery Nanocarriers on Reproductive Systems In Vitro and In Vivo	Anas Ahmad	10.3389/ftox.2022.895667	https://doi.org/10.3389/ftox.2022.895667	Frontiers in Toxicology	11	2022	maybe	While the paper discusses nanomedicine, it does not specifically focus on FDA-approved or clinically used nanodrugs. Instead, it covers a broad range of nanoparticle applications including cosmetics and consumer goods.	no	The abstract does not explicitly mention molecular-level interactions or protein corona formation. It focuses more on general toxicity and reproductive effects.	no	This appears to be a review paper rather than original research with experimental data. While it synthesizes experimental findings, it does not present new experimental data.	yes	This criterion is well met. The paper is specifically focused on safety assessment and toxicity profiles, particularly in reproductive systems.	maybe	The abstract mentions blood-placental barrier crossing and general biological effects, but does not specifically detail degradation, metabolism, or distribution studies.	maybe	While the paper includes therapeutic applications (nanomedicine), it also covers non-therapeutic uses (cosmetics, consumer goods). The focus is not exclusively on therapeutic applications.	yes	This criterion is met as it is a systematic review of nanoparticle toxicity, specifically focusing on reproductive and developmental systems.	maybe	The abstract discusses toxicological outcomes and pathophysiological deviations, but does not specifically focus on molecular mechanisms. The paper appears to be more of a general review of safety and toxicity rather than detailed mechanism analysis.	Exclude	The systematic review comprehensively addresses nanoparticle safety and toxicity, particularly in reproductive systems, but lacks specific focus on therapeutic nanodrugs and molecular mechanisms. While providing a broad overview of nanoparticle interactions and potential risks, the study does not meet all screening criteria for a targeted nanodrug investigation. The review synthesizes existing re…	2.9
Therapeutic nanoparticles in clinics and under clinical evaluation.	C. Schütz, L. Juillerat-Jeanneret, Heinz Mueller, I. Lynch, M. Riediker	10.2217/nnm.13.8	https://doi.org/10.2217/nnm.13.8	Nanomedicine	220	2013	maybe	The paper does discuss FDA-approved and clinically used nanodrugs ("approved and marketed" and "in clinical use"), but does not mention analysis of their molecular mechanisms of cytotoxicity.	no	No mention of molecular-level interactions or protein corona formation in the abstract.	no	This appears to be a review article rather than an original research article with experimental data.	no	The abstract does not indicate any comprehensive safety assessment or toxicity profile analysis.	no	No mention of degradation, metabolism, or biological distribution studies.	yes	The paper is clearly focused on therapeutic applications, specifically chemotherapeutic systems.	maybe	While this is a review article, it appears to be a narrative review rather than a systematic review or meta-analysis of nanodrug toxicity.	no	The abstract does not explicitly mention analysis of molecular mechanisms. It appears to focus on reviewing different nanoparticulate systems and their clinical applications rather than their molecular mechanisms.	Exclude	The review primarily catalogs nanoparticulate-chemotherapeutic systems without delving into molecular mechanisms, safety assessments, or experimental validation. While focused on therapeutic applications and including approved drugs, the abstract lacks critical details about molecular interactions, toxicity profiles, and biological fate. The narrative review provides an overview of clinical nanod…	2.7
A review of imperative concerns against clinical translation of nanomaterials: Unwanted biological interactions of nanomaterials cause serious nanotoxicity	Z. Hussain, H. Thu, M. Haider, Shahzeb Khan, M. Sohail, Fahad Hussain, F. Khan, M. Farooq, A. Shuid	10.1016/j.jddst.2020.101867	https://doi.org/10.1016/j.jddst.2020.101867	-	16	2020	no	The study does not specifically examine FDA-approved or clinically used nanodrugs and their molecular mechanisms of cytotoxicity. Instead, it appears to be a general review of nanomaterial toxicity.	yes	The study investigates molecular-level interactions between nanomaterials and cells, including protein corona formation.	maybe	The abstract mentions "validated experimentation" but does not specify whether the review includes experimental data. It appears to be a review of existing literature rather than presenting new experimental data.	yes	The study provides a comprehensive safety assessment, focusing on toxicity profiles and biological interactions.	yes	The study examines the "journey of nanomaterials in the body" and their distribution through different exposure routes.	maybe	While the study discusses medical applications, it appears to be a broader review of nanomaterial toxicity rather than focusing specifically on therapeutic applications.	yes	This is explicitly a review article analyzing available evidence.	yes	The study includes analysis of molecular mechanisms, such as oxidative stress, free radical generation, genotoxicity, mitochondrial damage, and cellular responses.	Exclude	The abstract presents a comprehensive review of nanomaterial toxicity, examining molecular mechanisms and biological interactions across multiple exposure routes. While demonstrating strong analytical depth in safety assessment and molecular interactions, the study lacks specific focus on therapeutic nanodrugs and does not clearly validate experimental data. The broad scope of nanomaterial toxici…	2.9
Systematic and mechanistic analysis of AuNP-induced nanotoxicity for risk assessment of nanomedicine	Euiyeon Lee, Minhyeong Lee, S. Kwon, Jongpil Kim, Youngeun Kwon	10.1186/s40580-022-00320-y	https://doi.org/10.1186/s40580-022-00320-y	Nano Convergence	14	2022	maybe	While the paper discusses AuNPs in biomedical applications, it does not specifically focus on FDA-approved or clinically used nanodrugs. The focus is more on a general review of AuNP toxicity.	yes	The study investigates molecular-level interactions between nanomaterials and cells, including protein corona formation, as explicitly mentioned in the abstract.	maybe	It is unclear from the abstract whether the study includes original experimental data or just reviews existing studies.	yes	The paper focuses on nanotoxicology studies and aims to characterize AuNP-induced toxicity, including various cellular functions affected by AuNP treatment.	yes	The study examines the biological fate of AuNPs, including how various parameters such as size, shape, chemical structure, charge, and protein corona affect it.	yes	The focus of the study is on therapeutic applications in biomedical fields, including drug delivery and therapy.	yes	The paper is explicitly a review paper focusing on nanotoxicology studies.	yes	The study includes analysis of molecular mechanisms, including ROS generation, DNA interaction, and immune response, as explicitly mentioned in the abstract.	Include	A comprehensive review exploring gold nanoparticle interactions at the molecular level, focusing on nanotoxicology and biological mechanisms across multiple cellular functions. The study provides an in-depth analysis of nanoparticle characteristics, safety assessment, and potential health risks, with a strong emphasis on understanding nano-bio interactions and their therapeutic implications. Whil…	4.3
A Systematic Review of the Genotoxicity and Antigenotoxicity of Biologically Synthesized Metallic Nanomaterials: Are Green Nanoparticles Safe Enough for Clinical Marketing?	H. Barabadi, M. Najafi, H. Samadian, Asaad Azarnezhad, H. Vahidi, M. Mahjoub, Mahbobeh Koohiyan, A. Ahmadi	10.3390/medicina55080439	https://doi.org/10.3390/medicina55080439	Medicina	92	2019	no	The paper examines various metallic nanoparticles but doesn't specifically focus on FDA-approved or clinically used nanodrugs. It's more about general biogenic MNPs.	no	While the paper discusses genotoxicity, it doesn't explicitly mention protein corona formation or detailed molecular-level interactions. The focus is more on outcomes than specific molecular interactions.	yes	As a systematic review, it synthesizes both in vitro and in vivo experimental data from other studies.	yes	The paper does include comprehensive safety assessment through genotoxicity analysis, which is a key aspect of safety evaluation.	no	The abstract doesn't mention degradation, metabolism, or biological distribution studies.	yes	The focus is on therapeutic applications, particularly cancer cell lines (MCF-7), so this criterion is met.	yes	This is explicitly a systematic review of original studies, which meets this criterion.	maybe	The paper focuses on genotoxicity mechanisms, which is a molecular-level analysis. However, it's a systematic review rather than primary research of mechanisms.	Include	A systematic review of biogenic metallic nanoparticles reveals comprehensive genotoxicity analysis across multiple experimental models, with strong emphasis on safety assessment and experimental validation. While the study provides valuable insights into nanomaterial interactions, it lacks detailed molecular mechanism exploration and does not focus specifically on FDA-approved therapeutic nanodru…	3.5
Nanotechnology and health safety--toxicity and risk assessments of nanostructured materials on human health.	Surya Singh, H. Nalwa	10.1166/JNN.2007.922	https://doi.org/10.1166/JNN.2007.922	Journal of Nanoscience and Nanotechnology	268	2007	no	The abstract mentions pharmaceutical applications, but it does not specifically focus on FDA-approved nanodrugs or their molecular mechanisms of cytotoxicity. Instead, it covers a broad range of nanostructured materials across various applications.	no	The abstract mentions interactions with biological systems but does not specifically discuss molecular-level interactions or protein corona formation. The discussion remains at a general level.	maybe	It is unclear whether the paper includes analysis of experimental data or is purely descriptive, as it is a review paper.	maybe	The abstract indicates that safety evaluation and risk assessment are covered, but it appears to be a broad overview rather than a comprehensive safety assessment of specific nanodrugs.	maybe	While the abstract mentions that nanostructured materials can enter the body and affect various organs, it does not specifically examine degradation, metabolism, or detailed biological distribution.	maybe	The paper covers therapeutic applications among many other uses (skincare, electronics, etc.), but it is not focused specifically on therapeutic applications.	maybe	The paper is identified as a review, but it is not clear if it is a systematic review/meta-analysis or a narrative review.	maybe	The abstract mentions cytotoxic effects and cell growth inhibition but does not provide detailed molecular mechanism analysis. The discussion remains at a general level rather than examining specific molecular mechanisms.	Exclude	The abstract presents a broad overview of nanostructured materials across multiple applications, lacking the specific focus on therapeutic nanodrugs and molecular mechanisms required by the screening criteria. While touching on safety and biological interactions, the review fails to provide detailed molecular mechanism analysis or concentrate exclusively on FDA-approved nanodrugs. Consequently, t…	2.7
The bio-corona and its impact on nanomaterial toxicity	Dana Westmeier, Chunying Chen, R. Stauber, D. Docter	10.1515/ejnm-2015-0018	https://doi.org/10.1515/ejnm-2015-0018	-	30	2015	no	The abstract does not specifically mention FDA-approved or clinically used nanodrugs. It discusses nanomaterials in general terms, focusing on environmental and biological exposure rather than therapeutic applications.	yes	The paper strongly focuses on molecular-level interactions, specifically protein corona formation and its effects on nanomaterial-cell interactions. This is a central theme of the review.	maybe	As a review paper, it doesn't present new experimental data, though it likely discusses experimental findings from other studies.	maybe	The paper discusses toxicological relevance and safety concerns, but appears to be more focused on understanding mechanisms rather than providing comprehensive safety assessments.	maybe	While the paper touches on biological interactions, it doesn't explicitly discuss degradation, metabolism, or distribution. It focuses more on corona formation and cellular uptake.	no	The abstract suggests a broader focus on environmental and biological exposure rather than specifically therapeutic applications. This appears to be a significant mismatch with the criteria.	yes	This is a review paper, which meets this criterion, though it appears to be a narrative review rather than a systematic review or meta-analysis.	maybe	The paper discusses molecular mechanisms, particularly focusing on protein corona formation and its effects on nanomaterial toxicity. However, this appears to be a review rather than primary research analyzing specific mechanisms.	Exclude	The review paper explores nanomaterial interactions and protein corona formation, but lacks specific focus on therapeutic nanodrugs and FDA-approved applications. While providing insights into molecular mechanisms and toxicity, the study does not meet key screening criteria related to clinical nanodrug development and safety assessment. The broad environmental and biological perspective diverges …	2.9
Nanomedicines for Cancer Therapy: An Update of FDA Approved and Those under Various Stages of Development	G. Pillai	10.15226/2374-6866/1/2/00109	https://doi.org/10.15226/2374-6866/1/2/00109	-	89	2014	maybe	The paper clearly discusses FDA-approved nanodrugs (Abraxane, Doxil, daunoxome, etc.) but doesn't appear to analyze their molecular mechanisms of cytotoxicity. It focuses more on delivery mechanisms.	no	The abstract doesn't explicitly mention molecular-level interactions or protein corona formation. It discusses surface modifications and targeting but at a more general level.	maybe	This appears to be a review paper rather than original research, but it's unclear if it includes experimental data analysis.	no	No explicit mention of safety assessment or toxicity profiles in the abstract.	no	While delivery is discussed, there's no specific mention of degradation, metabolism, or detailed biological distribution.	yes	The paper is clearly focused on therapeutic applications, specifically cancer treatment.	yes	This is a review article focusing on FDA-approved cancer nanomedicines and those in clinical development.	no	The abstract primarily focuses on delivery mechanisms and applications rather than molecular mechanisms. While it mentions drug delivery and targeting, it doesn't explicitly discuss molecular mechanisms of action.	Exclude	The review provides a comprehensive overview of cancer nanomedicines, focusing on FDA-approved and clinically developing nanodrugs with strong therapeutic relevance. However, the abstract lacks detailed molecular mechanism analysis, safety assessment, and in-depth exploration of nanomaterial-cell interactions. While informative about drug delivery strategies, the paper does not fully address crit…	3.2
Emergence of nanomedicine as cancer targeted magic bullets: recent development and need to address the toxicity apprehension.	Mahfoozur Rahman, M. Ahmad, Imran Kazmi, S. Akhter, M. Afzal, G. Gupta, V. Sinha	10.2174/157016312803305898	https://doi.org/10.2174/157016312803305898	Current Drug Discovery Technologies	61	2012	maybe	While the paper discusses various nanoparticles and their therapeutic applications, it does not specifically mention FDA-approved nanodrugs or their molecular mechanisms of cytotoxicity.	no	The abstract does not explicitly mention molecular-level interactions or protein corona formation. It focuses more on general applications and delivery systems.	maybe	As this is a review paper, it is unclear whether it includes experimental data. The abstract does not specify the type of evidence synthesized.	maybe	The abstract mentions "toxicity associated with nanoparticles" but does not indicate a comprehensive safety assessment. It appears to be a brief coverage rather than a detailed analysis.	yes	The abstract explicitly mentions ADME properties, indicating some coverage of biological fate and distribution.	yes	The paper is clearly focused on therapeutic applications, particularly in cancer treatment.	yes	The paper is explicitly identified as a review, which meets this criterion.	maybe	The abstract mentions drug delivery and ADME properties but does not explicitly discuss molecular mechanisms. The paper appears to be more focused on delivery systems and applications rather than detailed mechanism analysis.	Exclude	A comprehensive review of nanoparticle applications in cancer therapy, covering various delivery systems and therapeutic potential, with partial insights into biological fate and safety considerations. While addressing therapeutic relevance, the study lacks deep molecular mechanism analysis and comprehensive toxicity profiling. The review provides an overview of nanoparticle technologies but fall…	3.2
Understanding cellular interactions with nanomaterials: towards a rational design of medical nanodevices	Francisca Villanueva-Flores, Andres Castro-Lugo, O. Ramírez, L. A. Palomares	10.1088/1361-6528/ab5bc8	https://doi.org/10.1088/1361-6528/ab5bc8	Nanotechnology	102	2019	no	The abstract doesn't specifically mention FDA-approved or clinically used nanodrugs. It discusses nanomaterials and nanodevices broadly, but not specifically therapeutic nanodrugs.	yes	The paper strongly addresses this criterion, discussing "nano-bio interactions" and how physicochemical properties influence cell behavior. However, it's a review of existing knowledge rather than new experimental findings.	no	This appears to be a review paper rather than presenting new experimental data. While it discusses experimental considerations, it doesn't present original experimental results.	maybe	Safety is mentioned ("biocompatibility, and safety of nanomaterials") but appears to be discussed generally rather than presenting comprehensive safety assessments.	no	The abstract doesn't explicitly discuss degradation, metabolism, or biological distribution of nanomaterials.	yes	The paper is clearly focused on therapeutic applications ("biomedical applications," "medical nanodevices") rather than environmental uses.	yes	The paper is explicitly a review article ("in this review, we present..."), which meets this criterion.	maybe	The paper discusses molecular mechanisms of interaction between nanomaterials and cells, but appears to be a review rather than presenting new mechanism analysis. It mentions "mechanisms of those interactions" but doesn't present specific analyses.	Exclude	A comprehensive review exploring nanomaterial-cell interactions reveals insights into molecular mechanisms and physicochemical properties influencing cellular responses. While addressing therapeutic applications and nano-bio interactions systematically, the study lacks specific experimental validation and does not focus exclusively on FDA-approved nanodrugs. The review provides a foundational fra…	3.2
Toxicological considerations of clinically applicable nanoparticles	L. Yildirimer, Nguyen T. K. Thanh, M. Loizidou, A. Seifalian	-	-	-	89	2011	maybe	The paper discusses nanoparticles with "clinical potential" but does not specifically mention FDA-approved or clinically used nanodrugs. The focus appears broader.	no	The abstract does not explicitly mention molecular-level interactions or protein corona formation.	maybe	As a review paper, it discusses both in vitro and in vivo studies, but does not present new experimental data.	yes	The paper focuses on toxicity studies and discusses the need for "reliable and realistic toxicity reports," suggesting comprehensive safety assessment is a key focus.	no	The abstract does not explicitly discuss degradation, metabolism, or biological distribution.	yes	The paper focuses on biomedical applications and clinical potential, clearly meeting the therapeutic focus criterion.	yes	This is a review article that synthesizes toxicity studies.	maybe	The paper discusses "mechanisms of cytotoxicity" but it is a review of existing studies rather than presenting new mechanism analysis.	Include	A review of nanoparticle toxicity studies that partially addresses mechanism analysis and safety assessment, with a focus on clinical potential and methodological critique. While discussing cytotoxicity mechanisms and highlighting the need for more realistic toxicity reporting, the paper lacks specific details on molecular interactions, biological fate, and FDA-approved nanodrugs. The study provi…	3.5
A Review of the Current State of Nanomedicines for Targeting and Treatment of Cancers: Achievements and Future Challenges	A. Kermanizadeh, N. Jacobsen, F. Murphy, Leagh G. Powell, L. Parry, Haiyuan Zhang, P. Møller	10.1002/adtp.202000186	https://doi.org/10.1002/adtp.202000186	Advances in Therapy	8	2020	no	While the paper discusses nanomedicines for cancer treatment, it does not specifically mention FDA-approved or clinically used nanodrugs. The paper appears to be a broader review of nanomedicine approaches.	maybe	The abstract mentions "surface chemistry" and "molecular level" targeting but does not specifically discuss protein corona formation or detailed molecular interactions.	maybe	As a review paper, it does not present original experimental data, though it synthesizes preclinical studies.	no	The abstract mentions "systemic toxicity" as a challenge but does not indicate that the review includes comprehensive safety assessments.	no	There is no explicit mention of degradation, metabolism, or biological distribution analysis.	yes	The paper is clearly focused on therapeutic applications (cancer treatment) rather than environmental uses.	yes	This is a review paper that uses a "weight of evidence approach," which qualifies under this criterion.	maybe	The abstract mentions "molecular level" analysis but does not explicitly detail specific molecular mechanisms. The paper appears to be a review that discusses potential mechanisms broadly but does not deeply analyze them.	Exclude	A comprehensive review of nanomedicines in cancer treatment that partially addresses molecular mechanisms and therapeutic applications, but lacks detailed analysis of FDA-approved nanodrugs, safety assessments, and biological fate. While the study provides a broad overview of nanomedicine strategies, it falls short of meeting several critical screening criteria related to specific nanodrug mechan…	2.9
A Recent Review on Cancer Nanomedicine	P. Giri, Anurag Banerjee, Buddhadev Layek	10.3390/cancers15082256	https://doi.org/10.3390/cancers15082256	Cancers	44	2023	maybe	The paper discusses FDA-approved nanodrugs (mentions DOXIL) and their therapeutic applications, but does not appear to analyze their molecular mechanisms of cytotoxicity. It focuses more on general therapeutic applications.	no	No explicit mention of molecular-level interactions or protein corona formation. The abstract focuses on general therapeutic applications rather than molecular interactions.	no	This appears to be a review paper rather than an original research article with experimental data. While it discusses various studies, it doesn't present new experimental data.	no	While "dose-related toxicity" is mentioned as a challenge, the abstract does not indicate that the paper includes a comprehensive safety assessment or toxicity profile analysis.	no	No explicit discussion of nanodrug degradation, metabolism, or biological distribution.	yes	The paper is clearly focused on therapeutic applications in cancer treatment, meeting this criterion.	maybe	The paper is a review article, which meets this criterion. However, it appears to be a narrative review rather than a systematic review or meta-analysis.	no	The abstract does not explicitly discuss molecular mechanisms. While it mentions "tumor mechanisms," this appears to be a general reference rather than specific molecular pathway analysis.	Exclude	The review paper on nanomedicine in cancer treatment lacks detailed molecular mechanism analysis, comprehensive safety assessments, and experimental validation. While focused on therapeutic applications, the abstract does not provide in-depth exploration of nanodrug interactions, biological fate, or cytotoxicity mechanisms. The narrative review primarily offers a broad overview of nanomedicine's …	2.7
Nanotoxicology: evaluating toxicity potential of drug-nanoparticles	V. Patravale, P. Dandekar, R. Jain	10.1533/9781908818195.123	https://doi.org/10.1533/9781908818195.123	-	50	2012	maybe	While the paper discusses therapeutic nanoparticles, it doesn't specifically mention FDA-approved or clinically used nanodrugs. It appears to be a broader review of nanoparticle toxicity assessment methods.	maybe	The abstract mentions cellular interactions and DNA interactions, but doesn't specifically discuss protein corona formation. It does cover molecular-level interactions through oxidative and inflammatory reactions.	maybe	The paper appears to be a review of assessment techniques rather than presenting original experimental data. However, it does discuss various experimental methods.	yes	This is a strong point of the paper. It explicitly focuses on toxicological potential and describes various safety assessment techniques, including cellular cytotoxicity assays and genotoxicity testing.	maybe	The abstract mentions cellular accumulation and long-term retention, but doesn't explicitly discuss degradation or metabolism.	yes	The paper is clearly focused on therapeutic applications and clinical translation, not environmental uses.	maybe	This appears to be a review chapter rather than an original research article or systematic review/meta-analysis. While it synthesizes information about toxicity assessment methods, it's not clear if it's a systematic review.	maybe	The paper discusses molecular mechanisms, particularly focusing on how nanoparticles interact with cellular machinery and cause toxicity. However, it appears to be more of a review of assessment techniques rather than a primary analysis of specific mechanisms.	Include	The abstract provides a comprehensive overview of nanoparticle toxicity assessment techniques, with strong emphasis on safety evaluation and therapeutic applications. While partially addressing molecular mechanisms and biological interactions, the text appears more focused on methodological approaches to understanding nanoparticle toxicity rather than presenting original experimental data. The re…	3.5
Pre-clinical immunotoxicity studies of nanotechnology-formulated drugs: Challenges, considerations and strategy.	M. Dobrovolskaia	10.1016/j.jconrel.2015.08.056	https://doi.org/10.1016/j.jconrel.2015.08.056	Journal of Controlled Release	157	2015	no	While the paper discusses nanotechnology-formulated drugs, it does not specifically mention FDA-approved or clinically used nanodrugs. It focuses more on pre-clinical development challenges.	maybe	The abstract mentions "immune compatibility" and "biochemical sophistication" but does not explicitly discuss molecular-level interactions or protein corona formation.	maybe	The paper discusses both in vitro and in vivo testing, though as a review rather than presenting original experimental data.	yes	The paper focuses heavily on safety assessment, including immunotoxicity, hematological parameters, and toxicological assessment. The NCI Nanotechnology Characterization Laboratory assay cascade is specifically mentioned.	maybe	The abstract mentions "translation into the clinic" and discusses various aspects of characterization, but does not explicitly address degradation, metabolism, or distribution.	yes	The paper focuses entirely on therapeutic applications and clinical translation of nanomedicines.	yes	This appears to be a review article ("Herein, I review literature examples") that synthesizes information about nanodrug toxicity assessment.	maybe	The abstract discusses immunotoxicological assessment and biochemical sophistication of nanoformulations, but does not explicitly detail molecular mechanisms. It mentions "immuno- and hematotoxicity tests" but at a high level.	Include	The abstract addresses nanodrug safety assessment and pre-clinical development challenges, with strong emphasis on immunotoxicological evaluation and therapeutic applications. While demonstrating comprehensive insights into nanomedicine characterization, the review partially meets criteria related to molecular mechanisms, specific nanodrug focus, and experimental validation. The study provides a …	3.5
Where Is Nano Today and Where Is It Headed? A Review of Nanomedicine and the Dilemma of Nanotoxicology.	Cátia Domingues, Ana Santos, C. Alvarez‐Lorenzo, A. Concheiro, I. Jarak, F. Veiga, Isabela S Barbosa, M. Dourado, A. Figueiras	10.1021/acsnano.2c00128	https://doi.org/10.1021/acsnano.2c00128	ACS Nano	90	2022	maybe	While the paper discusses nanomedicine broadly, it does not specifically focus on FDA-approved nanodrugs or their molecular mechanisms of cytotoxicity. The paper is more of a general review of the field rather than an in-depth examination of specific therapeutic nanodrugs.	maybe	The abstract does not explicitly mention molecular-level interactions or protein corona formation. It only broadly references "in silico, in vitro, and in vivo models."	maybe	While the paper mentions in silico, in vitro, and in vivo models, it appears to be a perspective/review paper rather than presenting original experimental data.	maybe	Safety assessment is mentioned as a key component ("guarantee safety" and "nanotoxicology"), but it appears to be discussed at a high level rather than providing a comprehensive assessment.	no	The abstract does not specifically mention degradation, metabolism, or biological distribution studies.	yes	The paper is clearly focused on therapeutic applications (nanomedicine) rather than environmental uses.	maybe	This appears to be a perspective/review paper, but it's not clear if it's a systematic review or meta-analysis. It seems more like a narrative review or commentary.	maybe	The abstract mentions nanotoxicology and the need to identify "undesirable effects," but does not specifically indicate analysis of molecular mechanisms. The paper appears to be more of a broad overview/perspective paper rather than a detailed analysis of molecular mechanisms.	Exclude	The abstract presents a broad perspective on nanomedicine and nanotoxicology, lacking specific molecular mechanism analysis, experimental validation, or focused examination of FDA-approved nanodrugs. While touching on therapeutic applications and safety considerations, the paper appears to be a high-level overview rather than a detailed scientific investigation meeting the comprehensive screening…	2.7
Comprehensive utilization and biomedical application of MXenes - A systematic review of cytotoxicity and biocompatibility	S. Sagadevan, W. Oh	10.1016/j.jddst.2023.104569	https://doi.org/10.1016/j.jddst.2023.104569	Journal of Drug Delivery Science and Technology	17	2023	no	The paper discusses drug delivery applications, but it does not specifically focus on FDA-approved or clinically used nanodrugs. It appears to be a broader review of MXene materials.	maybe	The abstract does not explicitly mention molecular-level interactions or protein corona formation. While it discusses biocompatibility and cytotoxicity, the molecular-level detail is not clear.	yes	The abstract mentions both in vitro and in vivo models, indicating experimental validation.	yes	The paper includes comprehensive safety assessment, discussing cytotoxicity, biocompatibility, and toxicology. It specifically mentions "toxicology and biodegradability" of unmodified MXene materials.	yes	The abstract mentions "drug clearance" and "biodegradability," indicating some coverage of biological fate.	yes	The paper focuses on therapeutic applications including drug delivery, cancer treatment, and medical devices, rather than environmental uses.	yes	This is explicitly stated to be a systematic review of MXene materials.	maybe	The abstract mentions cytotoxicity studies but does not explicitly detail molecular mechanism analysis. While it discusses "multifunctional properties," it is unclear if molecular mechanisms are analyzed in depth.	Exclude	A systematic review of MXene nanomaterials reveals comprehensive insights into their therapeutic applications, safety profiles, and biological interactions across multiple biomedical domains. While the study demonstrates strong experimental validation and covers critical aspects of nanomaterial toxicity and drug delivery, it lacks specific focus on FDA-approved nanodrugs and provides limited clar…	3.1
Challenges and opportunities in the advancement of nanomedicines.	A. Wei, J. Mehtala, A. Patri	10.1016/j.jconrel.2012.10.007	https://doi.org/10.1016/j.jconrel.2012.10.007	Journal of Controlled Release	92	2012	maybe	While the paper discusses nanomedicines for cancer treatment, it does not specifically mention FDA-approved or clinically used nanodrugs. It appears to be a general overview of development challenges.	maybe	The abstract mentions surface chemistries and nonspecific adsorption, but does not explicitly discuss molecular-level interactions or protein corona formation.	maybe	The abstract does not indicate whether experimental data is included. It appears to be more of a review of development challenges.	maybe	The abstract mentions "nonspecific cytotoxicity" and "bioaccumulation" but does not indicate a comprehensive safety assessment.	yes	The abstract discusses "bioavailability and excretion profiles" and "bioaccumulation," which relates to biological fate.	yes	The paper is clearly focused on therapeutic applications (cancer treatment) rather than environmental uses.	maybe	The abstract suggests this is a systematic exploration of development challenges, but it is unclear if it is a systematic review or original research.	maybe	The abstract discusses general challenges in nanomedicine development but does not explicitly mention analysis of molecular mechanisms. It focuses more on characterization and engineering aspects.	Exclude	The abstract addresses nanomedicine development challenges with partial alignment to screening criteria, demonstrating strengths in therapeutic focus and biological fate considerations. However, significant uncertainties exist regarding molecular mechanism analysis, experimental validation, and comprehensive safety assessment, which limit its direct applicability to the specified research paramet…	3.1
Toxicity and Cytotoxicity Effects of Selected Nanoparticles: A Review	O. R. Odaudu, A. A. Akinsiku	10.1088/1755-1315/1054/1/012007	https://doi.org/10.1088/1755-1315/1054/1/012007	IOP Conference Series: Earth and Environment	15	2022	no	The abstract does not specifically mention FDA-approved or clinically used nanodrugs. It appears to be a general review of nanoparticle toxicity without a therapeutic focus.	maybe	The paper does discuss molecular-level interactions, including protein interactions and cellular responses. However, it's not clear if this is in the context of therapeutic applications.	maybe	The paper reviews both in vitro and in vivo studies, but as a review paper, it doesn't present original experimental data.	maybe	The paper focuses on toxicity and cytotoxicity effects, which aligns with safety assessment. However, it appears to be a general review rather than a comprehensive safety assessment of specific nanodrugs.	no	While the paper mentions some biological effects, it doesn't explicitly discuss degradation, metabolism, or distribution patterns.	no	The abstract doesn't specify a therapeutic focus. It appears to be a general review of nanoparticle toxicity without distinguishing between therapeutic and non-therapeutic applications.	maybe	This is a literature review, which meets this criterion. However, it's not clear if it's a systematic review or meta-analysis.	maybe	The paper discusses molecular mechanisms including DNA damage, ROS generation, and cellular responses like necrosis and apoptosis. However, this appears to be a review of existing literature rather than original mechanism analysis.	Exclude	The literature review explores nanoparticle toxicity mechanisms across various cell types, examining molecular interactions and cellular responses, but lacks specific focus on therapeutic nanodrugs or FDA-approved applications. While providing insights into toxicity patterns and molecular-level interactions, the study does not meet critical screening criteria related to clinical nanodrug developm…	2.9
Chapter 12:The Challenge of Regulating Nanomedicine: Key Issues	R. Bawa, Y. Barenholz, A. Owen	10.1039/9781782622536-00290	https://doi.org/10.1039/9781782622536-00290	-	8	2016	maybe	While Doxil® (an FDA-approved nanodrug) is mentioned, the abstract does not discuss its molecular mechanisms of cytotoxicity. The focus is more on regulatory frameworks and patent issues.	no	There is no explicit mention of molecular-level interactions or protein corona formation. The discussion remains at a high regulatory and policy level.	no	The abstract does not indicate any experimental data (in vitro or in vivo). It appears to be a review/perspective piece on regulatory frameworks.	maybe	While safety is mentioned broadly in the context of regulation, there's no indication of a comprehensive safety assessment or toxicity profile analysis being conducted.	maybe	The abstract mentions "physiologically based pharmacokinetic modeling" but does not specifically discuss degradation, metabolism, or biological distribution studies.	yes	The paper does focus on therapeutic applications, meeting this criterion.	no	While this appears to be a review article, it focuses on regulatory aspects rather than synthesizing evidence about nanodrug toxicity.	maybe	The abstract mentions "mechanistic basis for modeling" but does not specifically indicate analysis of molecular mechanisms. The focus appears to be more on regulatory and policy aspects rather than detailed mechanism studies.	Exclude	The abstract primarily addresses regulatory and policy aspects of nanodrugs, lacking substantive experimental or mechanistic analysis of molecular interactions, safety profiles, or biological fate. Despite mentioning an FDA-approved nanodrug, the text fails to provide detailed insights into molecular mechanisms, experimental validation, or comprehensive toxicity assessments. Consequently, the doc…	2.5
Drug Delivery Using Theranostics: An Overview of its Use, Advantages and Safety Assessment	B. G. Chiari-Andréo, M. P. Abuçafy, Eloisa B. Manaia, Bruna L. da Silva, N. C. Rissi, J. A. Oshiro-Júnior, L. A. Chiavacci	10.2174/1573413715666190618162321	https://doi.org/10.2174/1573413715666190618162321	-	8	2020	no	While the paper discusses therapeutic applications, it does not specifically focus on FDA-approved or clinically used nanodrugs. It provides a broad overview of various nanoparticle types.	no	The abstract does not indicate any specific investigation of molecular-level interactions or protein corona formation. It only broadly mentions "interact with biological systems."	no	This appears to be a review paper rather than original research with experimental data. While it discusses methodologies, it doesn't present new experimental findings.	yes	The paper does discuss safety and toxicity assessment, including methodologies for safety evaluation.	maybe	While the paper mentions biocompatibility, it does not explicitly indicate analysis of degradation, metabolism, or distribution.	yes	The paper is clearly focused on therapeutic applications rather than environmental uses.	maybe	The paper is a review article, which meets this criterion. However, it's not clear if it's a systematic review or meta-analysis, as it appears to be a narrative review.	maybe	The abstract does not explicitly discuss molecular mechanisms. While it mentions "effects on biological systems," it appears to be a general review of theranostics rather than a detailed mechanism analysis.	Exclude	The review provides a broad overview of theranostics, touching on safety and toxicity, but lacks detailed molecular mechanism analysis and experimental validation. While addressing therapeutic applications and safety methodologies, the paper does not meet several critical screening criteria related to specific nanodrug mechanisms and experimental evidence. The narrative review offers general insi…	2.9
Targeted Nanomedicines for Cancer Therapy, From Basics to Clinical Trials.	Z. Eskandari, F. Bahadori, B. Çelik, H. Onyuksel	10.18433/jpps30583	https://doi.org/10.18433/jpps30583	Journal of Pharmacy & Pharmaceutical Sciences	22	2020	no	The paper discusses nanodrugs and their clinical use, but it doesn't specifically focus on FDA-approved drugs or their molecular mechanisms of cytotoxicity. It's more of a general review of targeting strategies.	no	The abstract doesn't mention protein corona formation or detailed molecular-level interactions between nanomaterials and cells. It focuses on higher-level targeting mechanisms.	no	This appears to be a review paper rather than original research, and it's not clear if it includes experimental data analysis.	maybe	The abstract mentions safety considerations ("safe not to cause any damage to healthy tissues") but doesn't indicate a comprehensive safety assessment or toxicity profile analysis.	maybe	The paper does discuss pharmacokinetics and pharmacodynamics properties, which relates to biological fate, but it's not clear how detailed this analysis is.	yes	The paper is clearly focused on therapeutic applications, specifically cancer treatment through targeted therapy.	maybe	This is a review article, but it's not clear if it's a systematic review or meta-analysis. It appears to be a narrative review of targeting strategies.	no	The abstract focuses primarily on drug delivery mechanisms and targeting strategies rather than molecular mechanisms of action. While it mentions pharmacokinetics and pharmacodynamics, it doesn't explicitly discuss molecular mechanisms.	Exclude	The review focuses on nanodrug targeting strategies but lacks detailed molecular mechanism analysis, experimental validation, and comprehensive safety assessments. While addressing therapeutic applications, the paper does not provide in-depth examination of FDA-approved nanodrugs, molecular interactions, or cytotoxicity mechanisms. The narrative review provides a broad overview of drug delivery a…	2.8
The Clinical Translation of Organic Nanomaterials for Cancer Therapy: A Focus on Polymeric Nanoparticles, Micelles, Liposomes and Exosomes.	Stefano Palazzolo, Samer Bayda, Mohamad Hadla, I. Caligiuri, G. Corona, G. Toffoli, F. Rizzolio	10.2174/0929867324666170830113755	https://doi.org/10.2174/0929867324666170830113755	Current Medicinal Chemistry	139	2017	maybe	The paper discusses nanodrugs and their clinical applications, but does not specifically focus on FDA-approved drugs or their molecular mechanisms of cytotoxicity. It provides a broader overview of different types of nanodrugs.	no	The abstract does not mention protein corona formation or detailed molecular-level interactions between nanomaterials and cells. It only broadly discusses drug accumulation and delivery.	no	This appears to be a review paper rather than original research with experimental data. While it discusses clinical applications, it doesn't present new experimental data.	no	While side effects are mentioned briefly, there is no indication of a comprehensive safety assessment or toxicity profile analysis. The focus is more on general advantages and applications.	maybe	The abstract mentions pharmacokinetics, bioavailability, and biodistribution, but only at a high level without detailed analysis of degradation or metabolism.	yes	The paper is clearly focused on therapeutic applications, specifically cancer treatment.	yes	The paper is a review article, which meets this criterion. However, it appears to be a narrative review rather than a systematic review or meta-analysis.	no	The abstract does not explicitly discuss molecular mechanisms. While it mentions drug delivery and accumulation, it focuses more on general advantages and applications rather than specific molecular mechanisms.	Exclude	The review paper on nanomedicine lacks detailed molecular mechanism analysis, comprehensive safety assessment, and specific focus on FDA-approved nanodrugs. While providing a broad overview of nanodrug applications in cancer treatment, the abstract fails to meet critical screening criteria related to molecular interactions, experimental validation, and in-depth toxicity profiling. The narrative r…	2.7
A REVIEW OF NANOPARTICLE INNOVATIONS IN CANCER THERAPY: IMPLICATIONS, TARGETING MECHANISMS AND CLINICAL PROSPECTS	L. R., R. Velmurugan	10.22159/ijap.2024v16i3.49358	https://doi.org/10.22159/ijap.2024v16i3.49358	International Journal of Applied Pharmaceutics	0	2024	maybe	While the paper discusses approved nanodrugs and their applications, it does not specifically focus on FDA-approved nanodrugs and their molecular mechanisms of cytotoxicity. The discussion appears broader and more general.	maybe	The abstract does not explicitly mention protein corona formation or detailed molecular-level interactions between nanomaterials and cells. It only broadly mentions "biocompatibility" and "low toxicity."	maybe	The abstract mentions both in vitro and in vivo research, but this appears to be a review paper rather than presenting original experimental data.	maybe	While toxicity is mentioned, there is no indication of a comprehensive safety assessment or detailed toxicity profile analysis. The discussion appears to be at a high level.	no	The abstract does not specifically address nanodrug degradation, metabolism, or biological distribution. These aspects are not mentioned.	yes	The paper clearly focuses on therapeutic applications (cancer treatment), meeting this criterion.	yes	This appears to be a review article ("A review of nanoparticle oncological implications..."), which meets this criterion.	maybe	The abstract mentions "targeting mechanisms" and discusses molecular diagnostics, but does not explicitly detail molecular mechanism analysis. The paper appears to be more of a general review of nanoparticle applications rather than a deep mechanistic study.	Exclude	The abstract presents a broad overview of nanoparticle applications in cancer treatment, but lacks detailed molecular mechanism analysis, specific nanodrug toxicity mechanisms, and comprehensive safety assessments. While the review touches on therapeutic applications and includes references to in vitro and in vivo research, it fails to meet several critical screening criteria related to mechanist…	2.8
Realizing the clinical potential of cancer nanotechnology by minimizing toxicologic and targeted delivery concerns.	Sanjay Singh, Arati Sharma, G. Robertson	10.1158/0008-5472.CAN-12-1527	https://doi.org/10.1158/0008-5472.CAN-12-1527	Cancer Research	81	2012	maybe	While the paper discusses nanodrugs for cancer treatment, it does not specifically mention FDA-approved or clinically used nanodrugs. The paper appears to be a general review of the field.	no	The abstract does not explicitly mention molecular-level interactions or protein corona formation. It focuses on broader concepts of targeting and delivery.	maybe	As this is described as a review paper, it is unclear whether it includes experimental data. The abstract suggests it is more of a discussion of concerns and strategies.	maybe	Toxicity is mentioned as one of the main concerns discussed in the review, but it is unclear if this includes comprehensive safety assessment or toxicity profiles.	no	The abstract does not mention degradation, metabolism, or biological distribution of nanodrugs.	yes	The paper is clearly focused on therapeutic applications (cancer treatment) rather than environmental uses.	yes	The paper is explicitly described as a review, which meets this criterion.	maybe	The abstract mentions "targeting cancer but not normal cells" but does not explicitly discuss molecular mechanisms. The paper appears to be a high-level review of concerns rather than a detailed mechanism analysis.	Exclude	A review paper discussing nanodrug development for cancer treatment that partially addresses therapeutic applications and evidence synthesis, but lacks comprehensive molecular mechanism analysis and experimental validation. The abstract suggests a high-level overview of challenges and strategies rather than a detailed scientific investigation meeting rigorous screening criteria. Significant uncer…	2.9
State of the Art of Silica Nanoparticles: An Overview on Biodistribution and Preclinical Toxicity Studies.	Joshua Yu, Nirnoy Dan, Seyyed Majid Eslami, Xiuling Lu	10.1208/s12248-024-00906-w	https://doi.org/10.1208/s12248-024-00906-w	AAPS Journal	6	2024	maybe	While the paper discusses silica nanoparticles for therapeutic applications, it does not specifically mention FDA-approved or clinically used nanodrugs. The focus is on a general review of SNPs.	no	The abstract does not explicitly mention molecular-level interactions or protein corona formation. It discusses surface modification and particle characteristics but at a more general level.	maybe	As this is a review paper, it is unclear whether it includes experimental data analysis. The abstract does not specify the type of evidence reviewed.	yes	The paper strongly focuses on safety assessment, discussing toxicity, clearance, and safety concerns. This is a central theme of the review.	yes	The abstract explicitly discusses biodistribution, degradation, and clearance of SNPs, including factors affecting these processes.	yes	The focus is clearly on therapeutic applications and clinical translation, not environmental uses.	yes	This is explicitly a review paper, which meets this criterion.	maybe	The abstract mentions "toxic mechanisms" but does not explicitly detail molecular mechanisms. The focus appears to be more on general safety and biodistribution rather than specific molecular pathways.	Include	A comprehensive review of silica nanoparticles reveals strong insights into safety, biological fate, and therapeutic potential, with particular emphasis on biodistribution and toxicity mechanisms. While the study provides valuable perspectives on nanodrug development, it lacks explicit molecular-level interaction analysis and specific details about FDA-approved nanodrugs. The review offers a holi…	3.5
Nanoparticles in medicine: Current challenges facing inorganic nanoparticle toxicity assessments and standardizations.	M. Hofmann-Amtenbrink, D. Grainger, H. Hofmann	10.1016/j.nano.2015.05.005	https://doi.org/10.1016/j.nano.2015.05.005	Nanomedicine : nanotechnology, biology, and medicine	182	2015	no	While the paper discusses nanoparticles for medical applications, it does not specifically focus on FDA-approved or clinically used nanodrugs. It appears to be a broader review of inorganic nanoparticles.	no	The abstract mentions "interactions at systemic level" but does not specifically discuss molecular-level interactions or protein corona formation.	no	The paper appears to be a review of testing methods rather than presenting original experimental data.	yes	This is the paper's primary focus, discussing safety testing, toxicity, and risk assessment for nanoparticles.	no	While safety and efficacy are discussed, there is no explicit mention of degradation, metabolism, or biological distribution.	yes	The paper clearly focuses on therapeutic applications ("medical applications"), not environmental uses.	maybe	This is a review article, but it appears to be a narrative review rather than a systematic review or meta-analysis.	maybe	The abstract discusses toxicity and safety testing but does not explicitly mention molecular mechanism analysis. It focuses more on general safety assessment and testing protocols.	Exclude	The review addresses nanoparticle safety testing for medical applications but lacks detailed molecular mechanism analysis and experimental validation. While focusing on therapeutic applications and safety assessment, the paper does not provide comprehensive insights into nanodrug interactions, biological fate, or FDA-approved nanodrug mechanisms. The narrative review primarily discusses methodolo…	2.7
Hazard Assessment of Polymeric Nanobiomaterials for Drug Delivery: What Can We Learn From Literature So Far	Sandra Jesus, Mélanie Schmutz, C. Som, G. Borchard, P. Wick, O. Borges	10.3389/fbioe.2019.00261	https://doi.org/10.3389/fbioe.2019.00261	Frontiers in Bioengineering and Biotechnology	60	2019	no	While the paper discusses polymeric nanomaterials used in drug delivery, it doesn't specifically focus on FDA-approved or clinically used nanodrugs. It covers general polymeric materials (chitosan, PLA, PHA, PLGA, PCL) rather than specific therapeutic nanodrugs.	no	The abstract mentions cellular interaction and biological effects, but doesn't specifically detail molecular-level interactions or protein corona formation. It's more focused on general toxicity assessment.	maybe	As a review paper, it synthesizes experimental data from other studies but doesn't present new experimental data. However, it does discuss both in vitro and in vivo studies.	yes	This is a strong point of the paper - it comprehensively reviews safety and toxicity profiles, including acute and repeated dose toxicity, inflammation, oxidative stress, genotoxicity, and hemocompatibility.	no	While the paper discusses biological effects, it doesn't explicitly mention degradation, metabolism, or biological distribution studies.	yes	The paper is clearly focused on therapeutic applications (drug delivery) rather than environmental uses.	yes	This is a review article that synthesizes evidence about nanomaterial toxicity, which meets this criterion.	maybe	The paper discusses biological effects and toxicity mechanisms, including inflammation, oxidative stress, and genotoxicity. However, it appears to be a review of existing literature rather than presenting new mechanism analysis.	Exclude	A comprehensive review of polymeric nanomaterials' biological effects and toxicity, focusing on safety assessment across multiple parameters like inflammation and genotoxicity. While providing valuable insights into nanomaterial interactions, the study lacks specific analysis of FDA-approved nanodrugs and detailed molecular mechanism investigations. The research synthesizes existing literature to…	3.2
A special issue on nanotoxicology	Carsten Weiss, S. Diabaté	10.1007/s00204-011-0707-0	https://doi.org/10.1007/s00204-011-0707-0	Archives of Toxicology	20	2011	no	While the abstract mentions nanomedicine and pharmaceutical nanoproducts, it doesn't specifically focus on FDA-approved or clinically used nanodrugs. The focus appears to be more on general nanotoxicology.	maybe	The abstract mentions cellular targets and signal transduction pathways, but doesn't specifically detail molecular-level interactions or protein corona formation.	yes	The abstract mentions both in vitro and in vivo studies, including original research articles with experimental data.	maybe	Safety assessment is a major theme of the special issue, with multiple papers discussing toxicity and risk assessment. However, it's not clear if any single paper provides a comprehensive safety assessment.	maybe	The abstract mentions studies on localization and uptake of silica particles, but doesn't specifically address degradation, metabolism, or biological distribution.	maybe	The focus is primarily on toxicology and safety assessment, which is relevant to therapeutic applications, but also includes environmental and industrial applications.	no	This appears to be an editorial introduction to a special issue containing both reviews and original research articles, rather than an original research article or systematic review itself.	maybe	The abstract mentions mechanism analysis as a topic of interest, particularly in the review by Marano et al. discussing "mechanisms of actions in nanotoxicology." However, this appears to be a general discussion rather than a specific molecular mechanism analysis.	Exclude	The editorial introduction to a nanotoxicology special issue provides a broad overview of nanomaterial research, touching on safety, mechanisms, and experimental approaches, but lacks the specific focus on FDA-approved nanodrugs and comprehensive molecular mechanism analysis required by the screening criteria. While the text discusses toxicological research and includes experimental studies, it d…	2.5
Toxicology and Safety of Nanoparticles in Drug Delivery System	Klintean Wunnapuk	10.1002/9781119769644.ch13	https://doi.org/10.1002/9781119769644.ch13	Fundamentals of Drug Delivery	0	2021	maybe	While the paper discusses drug delivery systems, it does not specifically mention FDA-approved or clinically used nanodrugs. It covers a broad range of nanoparticle types but does not focus on specific therapeutic applications.	no	The abstract does not explicitly mention molecular-level interactions or protein corona formation. It focuses more on general properties like particle size and surface area.	no	The abstract suggests this is a review chapter rather than original experimental research. No mention of specific experimental data.	maybe	The paper does address toxicity and adverse side effects, including "unexpected or delayed toxicity." However, it is unclear if this is a comprehensive safety assessment.	yes	The abstract explicitly states it will review "biotransformation, biodistribution, and clearance" of nanoparticles.	yes	The focus is clearly on therapeutic applications in medicine and pharmaceutical products, not environmental uses.	no	This appears to be a book chapter review rather than an original research article or systematic review/meta-analysis.	maybe	The abstract mentions discussing "toxicities" but does not explicitly indicate analysis of molecular mechanisms. It appears to be more of a general review of different nanoparticle types and their properties.	Exclude	The abstract describes a review of nanoparticle drug delivery systems, covering various types and their potential toxicities, with a focus on biological fate and therapeutic applications. While addressing some screening criteria like biological distribution and therapeutic relevance, the text lacks detailed molecular mechanism analysis, experimental validation, and comprehensive safety assessment…	2.9
A review of the current scientific and regulatory status of nanomedicines and the challenges ahead.	Sia Chong Hock, Yan Mei Ying, Chan Lai Wah	-	-	PDA journal of pharmaceutical science and technology	39	2011	no	While the paper discusses nanomedicines broadly, it does not specifically examine FDA-approved nanodrugs or their molecular mechanisms of cytotoxicity. It's more of a regulatory overview paper.	no	The abstract does not indicate any investigation of molecular-level interactions or protein corona formation. It only mentions general properties like size, shape, and surface chemistry.	no	The abstract suggests this is a review/perspective paper on regulatory aspects rather than presenting experimental data.	maybe	While safety is discussed, it's from a regulatory perspective rather than presenting a comprehensive safety assessment or toxicity profile analysis of specific nanodrugs.	no	The abstract does not discuss nanodrug degradation, metabolism, or biological distribution in detail.	yes	The paper is focused on therapeutic applications, so this criterion is met.	no	While this appears to be a review paper, it focuses on regulatory frameworks rather than synthesizing evidence about nanodrug toxicity.	no	The abstract does not present specific molecular mechanism analysis. While it mentions "treating diseases at the molecular level," it focuses more on general properties and regulatory aspects rather than detailed molecular mechanisms.	Exclude	The paper primarily addresses regulatory frameworks for nanomedicines, lacking detailed molecular mechanism analysis, experimental validation, or comprehensive safety assessments. While touching on therapeutic applications, the abstract fails to meet most screening criteria related to nanodrug mechanisms, interactions, and toxicity profiles. The work appears more focused on regulatory challenges …	2.5
EXPERIMENTAL METHODS AND IN VITRO CYTOXICITY AND GENOTOXICITY OF NANOMATERIALS	T. Webster, D. Stout, Sushma Kalmodia, B. Basu	10.1142/S1793984413400084	https://doi.org/10.1142/S1793984413400084	-	3	2013	no	The paper appears to focus on general nanomaterials and biomaterials rather than specifically FDA-approved or clinically used nanodrugs. It discusses environmental and industrial nanomaterials as well.	maybe	While the paper mentions molecular-level understanding, it doesn't specifically focus on protein corona formation or detailed molecular interactions. It's more of a broad overview of toxicity assessment methods.	no	As a review paper, it doesn't present original experimental data, though it discusses various experimental methods.	maybe	The paper does cover safety assessment through cytotoxicity and genotoxicity testing, but it's a review of methods rather than presenting specific safety profiles.	no	The abstract doesn't explicitly mention studying degradation, metabolism, or biological distribution of nanomaterials.	no	The paper appears to cover both therapeutic (biomaterials) and non-therapeutic applications, with significant focus on environmental exposure.	no	This is a review paper, but it appears to be a narrative review rather than a systematic review or meta-analysis. It's described as an "overview" and "reference" for those new to the field.	maybe	The paper covers molecular-level mechanisms, particularly regarding cytotoxicity and genotoxicity, but it is a review paper rather than primary research analyzing specific mechanisms.	Exclude	The review paper broadly covers nanomaterial toxicity across environmental and industrial contexts, lacking specific focus on FDA-approved nanodrugs or detailed molecular mechanisms. While providing an overview of cytotoxicity and genotoxicity assessment methods, the study does not meet the targeted screening criteria for a systematic review of therapeutic nanodrug mechanisms. The narrative revie…	2.7
Nanomaterial and toxicity: what can proteomics tell us about the nanotoxicology?	Dijendra Nath Roy, R. Goswami, A. Pal	10.1080/00498254.2016.1205762	https://doi.org/10.1080/00498254.2016.1205762	Xenobiotica; the fate of foreign compounds in biological systems	36	2017	no	The abstract discusses nanomaterials broadly but does not specifically mention FDA-approved or clinically used nanodrugs. It appears to be a general review of nanomaterial toxicity rather than therapeutic applications.	yes	The abstract explicitly mentions protein corona formation and cellular interactions with nanoparticles, including protein expression changes.	yes	The abstract mentions both in vitro and in vivo conditions, indicating experimental validation.	yes	The paper appears to focus on toxicity assessment and safety considerations, including cellular pathways and adverse interactions.	yes	The abstract mentions studying "the fate of NP inside the living system" and discusses biological distribution aspects.	maybe	While the paper discusses biological effects, it appears to be a general review of nanomaterial toxicity rather than specifically focusing on therapeutic applications.	yes	This is explicitly stated to be a review paper, which meets this criterion.	maybe	The abstract discusses cellular pathways and molecular mechanisms of toxicity, including cell morphology, metabolism, and protein expression changes. However, it's not specifically focused on drug delivery mechanisms.	Exclude	The abstract presents a comprehensive review of nanomaterial toxicity, exploring molecular mechanisms, cellular interactions, and safety considerations across in vitro and in vivo conditions. While demonstrating strong scientific rigor in analyzing nanoparticle biological effects, the study lacks specific focus on therapeutic nanodrugs and does not exclusively address drug delivery mechanisms. Th…	3.2
Organoids: A new approach in toxicity testing of nanotherapeutics	S. U. Nabi, Sofi Imtiyaz Ali, M. Rather, Wajid Mohammad Sheikh, Mehvish Altaf, Hemant Singh, Peerzada Tajamul Mumtaz, N. Mishra, Sheikh Uzma Nazir, S. Bashir	10.1002/jat.4206	https://doi.org/10.1002/jat.4206	Journal of Applied Toxicology	21	2021	no	While the paper discusses nano-drug formulations, it does not specifically mention FDA-approved or clinically used nanodrugs. The focus appears broader, including environmental concerns.	maybe	The abstract mentions "cell-cell, cell-matrix interactions" but does not specifically discuss molecular-level interactions or protein corona formation.	no	The paper appears to be a review of organoid technology rather than presenting original experimental data.	yes	The paper strongly focuses on toxicity assessment and evaluation methods, particularly using organoid technology.	maybe	The abstract mentions "drug metabolism and toxico-dynamics" but does not specifically detail degradation or distribution studies.	maybe	While therapeutic applications are discussed, the paper also covers environmental concerns and non-therapeutic uses, making it broader in scope than required.	maybe	This is a review article, but it appears to be a narrative review rather than a systematic review or meta-analysis of nanodrug toxicity.	maybe	The abstract discusses toxicity evaluation but does not explicitly mention analysis of molecular mechanisms. It focuses more on the evaluation methods (organoids) rather than specific molecular mechanisms.	Exclude	The abstract presents a review of organoid technology for nanodrug toxicity assessment, with partial alignment to screening criteria focused on molecular mechanisms and therapeutic applications. While demonstrating potential for toxicity evaluation, the study lacks specificity in FDA-approved nanodrugs, experimental validation, and comprehensive molecular interaction analysis. The review's broad …	2.9
The toxicity of nanoparticles and their interaction with cells: an in vitro metabolomic perspective	Mohammad Awashra, P. Młynarz	10.1039/d2na00534d	https://doi.org/10.1039/d2na00534d	Nanoscale Advances	47	2023	no	The paper discusses nanomaterials broadly and mentions "nanodrugs" only briefly at the end. It doesn't specifically focus on FDA-approved or clinically used nanodrugs, and doesn't examine their specific molecular mechanisms of cytotoxicity.	maybe	The paper does discuss molecular-level interactions between nanoparticles and cells, mentioning "ways that NPs and cells interact" and using metabolomics to assess these interactions. However, it appears to be a review of methods rather than original research.	no	This appears to be a review paper rather than original experimental research. While it discusses experimental methods, it doesn't present new experimental data.	maybe	The paper focuses on toxicity assessment methods, particularly metabolomics, but as a review of techniques rather than presenting a comprehensive safety assessment of specific nanomaterials.	no	The abstract doesn't explicitly mention studying degradation, metabolism, or biological distribution of nanomaterials. While metabolomics is discussed, it's in the context of toxicity assessment rather than biological fate.	no	The paper appears to cover both therapeutic and non-therapeutic applications, mentioning "biomedicine, engineering, food, cosmetics, sensing, and energy." It's not focused specifically on therapeutic applications.	yes	The paper is a review article, which meets this criterion. However, it appears to be a narrative review rather than a systematic review or meta-analysis.	maybe	The paper discusses molecular mechanisms through metabolomics analysis, but primarily as a review of assessment methods rather than presenting original mechanism analysis. It mentions "molecular information of the toxicity" but doesn't appear to deeply analyze specific mechanisms.	Exclude	The review paper broadly discusses nanoparticle interactions and toxicity assessment methods, but lacks specific focus on therapeutic nanodrugs and their molecular mechanisms. While touching on molecular interactions and toxicity assessment techniques, the study does not provide comprehensive experimental validation or detailed analysis of FDA-approved nanodrugs. The narrative review's wide-rangi…	2.9
Green synthesis of silver nanoparticles: an approach to overcome toxicity.	Nidhija Roy, A. Gaur, Aditi Jain, Susinjan Bhattacharya, V. Rani	10.1016/j.etap.2013.07.005	https://doi.org/10.1016/j.etap.2013.07.005	Environmental Toxicology and Pharmacology	159	2013	maybe	While the paper discusses therapeutic applications, it does not specifically mention FDA-approved or clinically used nanodrugs. It appears to cover nanoparticles more generally.	no	The abstract does not explicitly mention molecular-level interactions or protein corona formation. It focuses more on general toxicity and "green synthesis" approaches.	maybe	The abstract does not indicate whether the review includes experimental data analysis or is purely theoretical.	maybe	The paper does focus on toxicity assessment, which is a key component of safety assessment. However, it is unclear if this is comprehensive or just a general review.	no	The abstract does not explicitly mention degradation, metabolism, or biological distribution studies.	yes	The paper is clearly focused on therapeutic applications rather than environmental uses.	maybe	This appears to be a review article, but it is unclear if it is systematic or narrative in nature.	maybe	The abstract mentions toxicity but does not explicitly indicate analysis of molecular mechanisms. It appears to be a broader review of toxicity issues rather than detailed mechanism studies.	Exclude	The abstract presents a broad overview of nanoparticle toxicity and green synthesis, but lacks detailed molecular mechanism analysis and specific focus on FDA-approved nanodrugs. While touching on therapeutic applications and safety considerations, the review fails to provide comprehensive experimental validation or in-depth molecular interaction studies. Consequently, the paper does not fully sa…	2.9
Assessing inorganic nanoparticle toxicity through omics approaches.	Yanchen Li, Christopher Vulpe, Twan Lammers, R. M. Pallares	10.1039/d4nr02328e	https://doi.org/10.1039/d4nr02328e	Nanoscale	2	2024	no	While the paper mentions some clinically used nanoparticles (gold, silver, iron oxide), it's not specifically focused on FDA-approved nanodrugs. It covers a broader range of applications including cosmetics and diagnostic tests.	yes	The paper strongly addresses molecular-level interactions through various omics approaches, examining "biological interactions of nanomaterials" and "genes and gene products that mediate toxicological effects."	maybe	As a review paper, it discusses experimental data from various studies but doesn't present new experimental data.	yes	The paper focuses on toxicity assessment and safety evaluation, including both traditional methods (biodistribution, histopathology) and modern omics approaches.	maybe	The abstract mentions biodistribution profiles, but doesn't explicitly discuss degradation or metabolism.	no	The paper covers both therapeutic and non-therapeutic applications (cosmetics, diagnostics), making it broader than the desired focus.	yes	This is a review paper that synthesizes evidence about nanoparticle toxicity.	maybe	The paper discusses molecular mechanisms through omics approaches (transcriptomics, epigenomics, proteomics, etc.) to understand nanoparticle toxicity. However, this is a review paper rather than a primary mechanism study.	Include	The review paper provides comprehensive insights into nanoparticle toxicity through omics methodologies, examining molecular interactions and safety assessments across various applications. While offering valuable mechanistic analysis, the study lacks specific focus on FDA-approved nanodrugs and spans both therapeutic and non-therapeutic domains. The broad scope and review nature limit its precis…	3.5
Update on current and potential nanoparticle cancer therapies	J. Rink, M. Plebanek, S. Tripathy, C. Thaxton	10.1097/CCO.0000000000000012	https://doi.org/10.1097/CCO.0000000000000012	Current Opinion in Oncology	45	2013	maybe	The paper discusses FDA-approved and clinically used nanodrugs and their therapeutic applications, but does not specifically detail molecular mechanisms of cytotoxicity.	no	There is no explicit mention of molecular-level interactions or protein corona formation. The focus appears to be on therapeutic outcomes rather than molecular interactions.	maybe	As a review paper, it discusses both preclinical and clinical findings, but does not present original experimental data.	maybe	The abstract mentions "well tolerated" and "reducing the burden of side-effects" but does not indicate a comprehensive safety assessment or toxicity profile analysis.	no	There is no explicit discussion of degradation, metabolism, or biological distribution of nanodrugs.	yes	The paper is clearly focused on therapeutic applications in oncology, specifically discussing clinical and preclinical developments.	yes	This appears to be a review article summarizing recent advancements in therapeutic nano-oncology, which fits within the acceptable study types.	maybe	The abstract mentions "unique mechanisms of action" but does not provide specific molecular mechanism analysis. The paper appears to be more of a general review of nano-oncology developments rather than detailed mechanism studies.	Exclude	A review of nano-oncology developments reveals promising therapeutic applications with partial insights into nanodrug mechanisms and safety profiles. While the study addresses clinical and preclinical advancements in nanoparticle therapies, it lacks comprehensive molecular interaction analysis and detailed biological fate investigations. The paper provides a broad overview of nanodrug potential i…	3.2
Nano-scale delivery: A comprehensive review of nano-structured devices, preparative techniques, site-specificity designs, biomedical applications, commercial products, and references to safety, cellular uptake, and organ toxicity	A. Abdellatif, H. Mohammed, Riaz A. Khan, VarshaM. Singh, A. Bouazzaoui, Mohammad Yusuf, N. Akhtar, Maria Khan, A. Al-Subaiyel, Salman A. A. Mohammed, Mohsen S. Al-Omar	10.1515/ntrev-2021-0096	https://doi.org/10.1515/ntrev-2021-0096	-	33	2021	maybe	While the paper discusses nanomedicinal products and mentions "currently available commercial nanomedicinal and nanopharmaceutical products," it does not specifically focus on FDA-approved drugs or their molecular mechanisms of cytotoxicity.	maybe	The abstract mentions "chemo-biological interfacing" and "biosystems interactions" but does not specifically discuss protein corona formation or detailed molecular-level interactions.	no	This appears to be a review paper rather than original research with experimental data.	maybe	The abstract mentions "inherent toxicity, and safety of the design concepts" but appears to discuss this at a general level rather than providing comprehensive safety assessments.	maybe	While "pharmacokinetics" is mentioned, there is no explicit discussion of degradation, metabolism, or detailed biological distribution.	yes	The paper clearly focuses on therapeutic applications in biomedical fields, meeting this criterion.	yes	This is a review article, which meets this criterion, but it appears to be a narrative review rather than a systematic review or meta-analysis.	maybe	The abstract mentions "chemo-biological interfacing" and "biosystems interactions" but does not explicitly detail molecular mechanisms. The paper appears to be more focused on delivery systems and structural characteristics rather than molecular mechanisms of action.	Exclude	The review broadly covers nanodrug delivery systems but lacks deep molecular mechanism analysis and specific focus on FDA-approved nanodrugs. While touching on therapeutic applications and safety considerations, the paper provides a general overview rather than a detailed examination of nanodrug interactions and toxicity. The narrative review approach limits its ability to comprehensively address…	2.9
A Perspective on Therapeutic Applications and Strategies to Mitigate Toxicity of Metallic Nanoparticles.	Arjunan Karuppaiah, Divakar Selvaraj, M. Sellappan, A. Nagarajan, D. Babu, H. Rahman, Thiagarajan Madheswaran, Bharadhan Bose, T. Natrajan	10.2174/1381612829666230109111635	https://doi.org/10.2174/1381612829666230109111635	Current pharmaceutical design	3	2023	maybe	While the paper discusses MNPs in therapeutic applications, it does not specifically focus on FDA-approved nanodrugs. It mentions "FDA-regulated MNPs" but does not analyze specific approved drugs.	no	The abstract does not explicitly discuss molecular-level interactions or protein corona formation. It mentions surface functionalization but at a general level.	no	This appears to be a perspective review rather than an original research article with experimental data.	yes	The paper does focus on toxicity assessment and management strategies, including discussion of toxicology testing.	maybe	The abstract mentions "release, and excretion rates" and discusses biological distribution of metallic ions, but not in great detail.	yes	The paper is clearly focused on therapeutic applications rather than environmental uses.	maybe	While this is a review article, it's described as a "perspective review" rather than a systematic review or meta-analysis.	maybe	The abstract mentions toxicity mechanisms related to metallic ion release, but does not deeply analyze molecular mechanisms. The focus is more on general strategies to reduce toxicity rather than a detailed analysis of molecular mechanisms.	Exclude	The perspective review addresses metallic nanoparticle toxicity and therapeutic strategies, but lacks comprehensive molecular mechanism analysis and experimental validation. While discussing safety assessment and biological fate, the study does not provide in-depth examination of FDA-approved nanodrugs or molecular-level interactions. The review offers general insights into nanoparticle toxicity …	2.9
Low-toxic and safe nanomaterials by surface-chemical design, carbon nanotubes, fullerenes, metallofullerenes, and graphenes.	Liang Yan, Feng Zhao, Shoujian Li, Zhong-bo Hu, Yuliang Zhao	10.1039/c0nr00647e	https://doi.org/10.1039/c0nr00647e	Nanoscale	245	2011	no	The paper focuses on carbon nanomaterials broadly, not specifically on FDA-approved or clinically used nanodrugs. While it discusses biomedical applications, it's not specifically focused on therapeutic nanodrugs.	maybe	The abstract mentions "cellular and molecular interactions of nanoparticles" and discusses surface modifications, but this appears to be a review of the field rather than presenting specific interaction studies.	no	The abstract doesn't indicate that this paper presents original experimental data. It appears to be a review paper discussing various aspects of nanomaterial toxicity and surface modifications.	yes	The paper strongly addresses safety assessment, discussing toxicity factors, biocompatibility, and ADME (absorption, distribution, metabolism, and excretion).	yes	The paper explicitly discusses ADME and biological distribution of carbon nanomaterials.	yes	The focus is on therapeutic applications and biomedical functions.	maybe	While this appears to be a review paper, it's not clear if it's a systematic review or meta-analysis. It seems more like a narrative review of the field.	maybe	The paper discusses molecular mechanisms of toxicity and surface modifications, but appears to be more of a review/overview rather than presenting specific mechanism analyses. It mentions "nanotoxicity mechanisms" as a future research need, suggesting this isn't the primary focus.	Exclude	The abstract presents a comprehensive review of nanomaterial toxicity, focusing on carbon nanomaterials and their potential biomedical applications, with strong emphasis on safety assessment and biological fate. While addressing molecular interactions and surface modifications, the study lacks specific experimental validation and does not exclusively examine FDA-approved therapeutic nanodrugs. Th…	3.2
Toxicity Evaluation for Safe Use of Nanomaterials: Recent Achievements and Technical Challenges	S. Hussain, Laura K. Braydich-Stolle, A. Schrand, R. C. Murdock, Kyung O. Yu, David Mattie, J. Schlager, M. Terrones	10.1002/adma.200801395	https://doi.org/10.1002/adma.200801395	-	248	2009	no	The abstract does not mention FDA-approved or clinically used nanodrugs. The paper appears to be a general review of nanomaterial toxicity rather than therapeutic applications.	no	While the paper mentions interactions with "living cells or animals," it does not specifically discuss molecular-level interactions or protein corona formation. It focuses more on physicochemical characterization.	no	This is a review paper that discusses experimental methods and limitations, but does not present new experimental data. It is focused on evaluating previous investigations.	maybe	The paper does focus on toxicity assessment and safety evaluation, but at a methodological review level rather than presenting specific safety profiles.	maybe	The abstract mentions "kinetics in living organisms" and "internalization," suggesting some coverage of biological fate, but it is not clear how detailed this analysis is.	no	The paper appears to focus on general toxicity rather than specific therapeutic applications. It is more about general nanomaterial safety assessment.	maybe	The paper is a review article, which meets this criterion. However, it appears to be a narrative review rather than a systematic review or meta-analysis.	no	The paper discusses toxicity mechanisms at a high level but does not appear to focus on specific molecular mechanisms. It is more focused on general physicochemical characterization and methodological limitations.	Exclude	The review focuses on nanomaterial toxicity methodology rather than specific therapeutic nanodrug mechanisms, lacking detailed molecular interaction analysis or experimental validation. While addressing safety assessment and biological fate at a high level, the paper does not meet the core screening criteria for therapeutic nanodrug research. The methodological review provides insights into nanom…	2.7
Metallodrugs in cancer nanomedicine.	Quim Peña, Alec Wang, Orysia Zaremba, Yang Shi, H. W. Scheeren, J. Metselaar, F. Kiessling, R. M. Pallares, S. Wuttke, T. Lammers	10.1039/d1cs00468a	https://doi.org/10.1039/d1cs00468a	Chemical Society Reviews	54	2022	yes	The paper discusses FDA-approved metallodrugs (cisplatin, carboplatin, oxaliplatin) and their nanoformulations, including those in clinical trials.	maybe	The abstract mentions "metal-nano interaction perspective" and discusses molecular-level interactions between metal complexes and their delivery systems. However, it doesn't specifically mention protein corona formation.	no	As a critical review, it doesn't appear to present new experimental data, though it likely reviews experimental studies.	no	While toxicity is mentioned ("reduced the toxicity"), the abstract doesn't indicate a comprehensive safety assessment. It's more focused on delivery and efficacy.	maybe	The abstract mentions "pharmacokinetics" and "target site accumulation" but doesn't deeply explore degradation or metabolism.	yes	The paper is clearly focused on therapeutic applications, specifically cancer therapy.	yes	This is a critical review of metallodrug nanomedicines, which meets this criterion as it's a systematic analysis of the field.	maybe	The paper discusses molecular mechanisms of metallodrugs and their interactions with nanocarriers, including "metal-mediated off-target reactivity" and "mechanisms of action." However, it appears to be a review rather than primary mechanism analysis.	Include	A critical review of metallodrug nanomedicines that addresses therapeutic applications and molecular mechanisms, with strong focus on FDA-approved drugs and clinical relevance. While the study provides insights into nanodrug interactions and delivery strategies, it lacks comprehensive experimental validation and detailed safety assessment. The review synthesizes existing knowledge about metallodr…	3.5
Systems Approaches for Toxicological Assessment of Nanomaterials	H. Yepiskoposyan, M. Talikka, V. Belcastro, N. Ivanov, D. Marescotti, M. Peitsch, J. Hoeng	10.1201/9780429299742-12	https://doi.org/10.1201/9780429299742-12	-	0	2021	maybe	While the abstract mentions nanomedicine and medical devices coupled with nanomaterials, it doesn't specifically focus on FDA-approved or clinically used nanodrugs. The scope appears broader, covering general nanoparticle exposure.	maybe	The abstract suggests molecular-level analysis through "high-content assays and molecular profiling," but doesn't explicitly mention protein corona formation or specific molecular interactions.	no	As this appears to be a book chapter introducing systems toxicology approaches, it's unclear whether it includes original experimental data. It seems more focused on describing methodologies.	maybe	Safety assessment is a key focus, with discussion of "toxicity testing" and "safety research," though the level of comprehensiveness isn't clear from the abstract.	no	The abstract doesn't explicitly mention degradation, metabolism, or biological distribution of nanomaterials.	yes	The focus is clearly on therapeutic applications ("nanomedicine safety research"), meeting this criterion.	no	This appears to be a book chapter providing an overview of systems toxicology approaches, rather than an original research article or systematic review/meta-analysis.	maybe	The abstract strongly indicates that the study includes analysis of molecular mechanisms, mentioning "toxicity pathways," "molecular profiling," and "mechanistic understanding." However, this appears to be a review/overview chapter rather than a primary research study.	Exclude	The abstract describes a methodological overview of systems toxicology approaches in nanomedicine, focusing on molecular mechanisms and safety research. While addressing several screening criteria related to therapeutic applications and molecular interactions, the text appears to be a book chapter rather than an original research study, lacking specific experimental validation and comprehensive d…	2.8
Review of the efficacy of nanoparticle-based drug delivery systems for cancer treatment	Karthikeyan Elumalai, Sivaneswari Srinivasan, Anandakumar Shanmugam	10.1016/j.bmt.2023.09.001	https://doi.org/10.1016/j.bmt.2023.09.001	Biomedical Technology	158	2024	maybe	While the paper discusses nanoparticle-based drug delivery systems for cancer treatment, it does not specifically mention FDA-approved or clinically used nanodrugs. It appears to be a general review of various nanoparticle systems.	no	The abstract does not mention any specific molecular-level interactions or protein corona formation. It only discusses general aspects like surface modification and biocompatibility.	maybe	As a review paper, it discusses preclinical and clinical trials but does not present original experimental data.	maybe	The abstract mentions "rigorous toxicity studies" and "potential side effects" but does not indicate a comprehensive safety assessment. It appears to be a general overview rather than a detailed toxicity profile analysis.	no	While stability is mentioned, there is no specific discussion of degradation, metabolism, or biological distribution of the nanodrugs.	yes	The paper is clearly focused on therapeutic applications (cancer treatment).	maybe	This is a review article, but it's not clear if it's a systematic review or meta-analysis. It appears to be a narrative review.	no	The abstract does not explicitly discuss molecular mechanisms. It focuses on general aspects of drug delivery efficiency and stability, without mentioning any specific molecular pathways or mechanisms.	Exclude	The review paper on nanoparticle drug delivery systems for cancer treatment lacks detailed molecular mechanism analysis and comprehensive safety assessments. While addressing therapeutic applications and general drug delivery challenges, the abstract fails to provide in-depth exploration of molecular interactions, biological fate, or experimental validation. The narrative review provides a broad …	2.8
Pharmaceutical and toxicological properties of engineered nanomaterials for drug delivery.	M. Palombo, M. Deshmukh, Daniel R. Myers, Jieming Gao, Z. Székely, P. Sinko	10.1146/annurev-pharmtox-010611-134615	https://doi.org/10.1146/annurev-pharmtox-010611-134615	Annual Review of Pharmacology and Toxicology	46	2014	maybe	While the paper discusses nanodrug delivery systems (NDDSs), it does not specifically mention FDA-approved or clinically used nanodrugs. The focus appears to be on a broader review of engineered nanomaterials rather than a specific examination of FDA-approved or clinically used nanodrugs.	maybe	The abstract does not explicitly mention molecular-level interactions or protein corona formation. The focus is more on physical properties (size, charge, shape, rigidity) and their effects rather than a detailed investigation of molecular-level interactions between nanomaterials and cells.	maybe	As this is a review paper, it does not present original experimental data. However, it likely synthesizes experimental findings from other studies.	maybe	The paper does address toxicity and safety considerations, mentioning the need for standardized protocols for assessing long-term toxicity. However, the discussion appears to be at a general level rather than presenting specific safety assessments or toxicity profiles.	maybe	Biodistribution is mentioned, but there is no explicit discussion of degradation or metabolism. The focus is more on how physical properties affect biodistribution rather than a detailed examination of nanodrug degradation, metabolism, or biological distribution.	yes	The paper is clearly focused on therapeutic applications, meeting this criterion.	yes	This is a review paper, which meets this criterion as systematic reviews are acceptable.	maybe	The abstract discusses physicochemical properties and their effects on toxicity, but does not explicitly detail molecular mechanisms. The focus is more on general properties and their influence on biodistribution and toxicity rather than a detailed analysis of molecular mechanisms.	Exclude	The review paper addresses nanodrug delivery systems with a focus on therapeutic applications, but lacks detailed molecular mechanism analysis and specific examination of FDA-approved nanodrugs. While discussing physicochemical properties and toxicity considerations, the abstract provides a broad overview of nanomaterial characteristics without deep experimental validation or comprehensive molecu…	3.2
Nanoparticle therapeutics: FDA approval, clinical trials, regulatory pathways, and case study.	A. Eifler, C. Thaxton	10.1007/978-1-61779-052-2_21	https://doi.org/10.1007/978-1-61779-052-2_21	Methods in molecular biology	148	2011	maybe	The paper discusses FDA-approved nanodrugs (specifically CALAA-01) but does not appear to analyze their molecular mechanisms of cytotoxicity. It focuses more on the regulatory process and development challenges.	no	The abstract does not mention any analysis of molecular-level interactions or protein corona formation. It remains at a high-level discussion of nanoparticle therapeutics.	no	The abstract suggests this is a review/perspective paper about the drug development process rather than presenting original experimental data.	no	While the abstract mentions "safety and efficacy" in the context of FDA approval, it does not indicate that the paper includes a comprehensive safety assessment or toxicity profile analysis.	no	The abstract does not discuss nanodrug degradation, metabolism, or biological distribution.	yes	The paper is clearly focused on therapeutic applications, specifically discussing drug development and approval for human use.	maybe	While this appears to be a review article, it focuses on the regulatory process rather than synthesizing evidence about nanodrug toxicity.	no	The abstract does not directly discuss molecular mechanisms. While it mentions "targeted delivery" and "nanoparticle constituents," it focuses more on the regulatory and development process rather than molecular mechanisms.	Exclude	The abstract primarily discusses the regulatory and development process for nanodrugs, focusing on FDA approval mechanisms rather than molecular mechanisms, safety assessments, or experimental validation. While the paper addresses therapeutic applications and includes a case study of CALAA-01, it lacks the depth of molecular interaction analysis, biological fate examination, and comprehensive saf…	2.7
Emerging Approaches and Perception of Toxicity Assessment in Nanomaterials	L. S.	10.23880/beba-16000168	https://doi.org/10.23880/beba-16000168	Bioequivalence &amp; Bioavailability International Journal	1	2022	no	The abstract discusses nanomaterials broadly in therapeutic applications but does not specifically mention FDA-approved or clinically used nanodrugs. It also doesn't discuss specific molecular mechanisms of cytotoxicity.	no	While the abstract mentions "biological response," it doesn't specifically discuss molecular-level interactions or protein corona formation.	no	The abstract doesn't clearly indicate whether the paper includes experimental data. It appears to be more of a review of general concepts and frameworks.	maybe	The abstract does discuss toxicity assessment and safety considerations broadly, but doesn't indicate a comprehensive safety assessment methodology.	no	The abstract doesn't specifically address degradation, metabolism, or biological distribution of nanomaterials.	yes	The paper does focus on therapeutic applications rather than environmental uses, though it mentions environmental concerns.	maybe	While this appears to be a review article, it's not clear if it's a systematic review or meta-analysis. It seems to be a general overview of nanotoxicology.	no	The abstract does not specifically mention analysis of molecular mechanisms. While it discusses toxicity broadly, it appears to focus more on general properties (size, shape, surface area) rather than molecular-level mechanisms.	Exclude	The abstract provides a broad overview of nanotoxicology but lacks specific details about molecular mechanisms, FDA-approved nanodrugs, and experimental validation. While touching on therapeutic applications and safety considerations, the text fails to meet most of the detailed screening criteria for a comprehensive nanodrug study. The review appears more conceptual than mechanistic, missing key …	2.7
Methods for the In Vitro Characterization of Nanomedicines—Biological Component Interaction	C. Fornaguera, C. Solans	10.3390/jpm7010002	https://doi.org/10.3390/jpm7010002	Journal of Personalized Medicine	41	2017	no	While the paper discusses nanomedicines, it doesn't specifically mention FDA-approved or clinically used nanodrugs. It appears to be more focused on general nanosystem development and characterization.	maybe	The paper does address molecular-level interactions, particularly with proteins like albumin and fibrinogen, and discusses protein corona formation.	no	As a review paper, it doesn't present original experimental data, though it discusses experimental techniques.	no	The paper mentions cytotoxicity assessment and immune system activation, but as a review of methods rather than presenting specific safety assessments.	no	While the paper discusses interactions with biological systems, it doesn't explicitly mention degradation, metabolism, or distribution studies.	yes	The paper is clearly focused on therapeutic applications (personalized medicine).	no	This is a review paper, but it appears to be a narrative review of characterization techniques rather than a systematic review or meta-analysis of nanodrug toxicity.	no	The paper discusses characterization techniques for studying nanomedicine interactions, but appears to be a review of methods rather than analyzing specific molecular mechanisms. It mentions studying interactions with proteins and cells but doesn't detail specific molecular mechanisms.	Exclude	A methodological review of nanomedicine characterization techniques that partially addresses molecular interactions and therapeutic applications, but lacks specific focus on FDA-approved nanodrugs or comprehensive toxicity profiles. While providing insights into protein interactions and cytotoxicity assessment methods, the paper does not present original experimental data or systematic analysis o…	2.9
Evaluation of nanoparticle drug-delivery systems used in preclinical studies.	N. Sreeharsha, Nataraj Chitrapriya, Y. Jang, Vanaja Kenchappa	10.4155/tde-2020-0116	https://doi.org/10.4155/tde-2020-0116	Therapeutic delivery	7	2021	no	While the paper discusses nanodrugs, it doesn't specifically mention FDA-approved or clinically used nanodrugs. It appears to be a broader review of various nanoparticle systems. The molecular mechanisms of cytotoxicity are not explicitly discussed.	no	The abstract doesn't mention protein corona formation or detailed molecular-level interactions between nanomaterials and cells. It focuses more on structural features and delivery efficiency.	yes	The abstract mentions preclinical models and animal studies, indicating experimental validation.	maybe	The abstract mentions "systemic toxicity" and notes that most systems showed "negligible or very low systemic toxicity," but this appears to be a general observation rather than a comprehensive safety assessment.	maybe	While the abstract mentions "sustainable drug release," it doesn't specifically discuss degradation, metabolism, or biological distribution.	yes	The paper is clearly focused on therapeutic applications, discussing drug delivery and therapeutic outcomes.	yes	This is explicitly stated to be a review article, which meets this criterion.	no	The abstract focuses primarily on drug delivery efficiency and structural features rather than molecular mechanisms. While it mentions "therapeutic outcomes," it doesn't explicitly discuss molecular mechanisms.	Exclude	A comprehensive review of nanoparticle drug delivery systems reveals promising therapeutic potential with low systemic toxicity, but lacks deep molecular mechanism analysis and specific focus on FDA-approved nanodrugs. While the study provides insights into structural features and preclinical outcomes, it falls short of delivering a detailed molecular-level investigation of nanodrug interactions …	3.2
A Nanomedicine Structure-Activity Framework for Research, Development, and Regulation of Future Cancer Therapies.	Brian Youden, Runqing Jiang, A. Carrier, M. Servos, Xu Zhang	10.1021/acsnano.2c06337	https://doi.org/10.1021/acsnano.2c06337	ACS Nano	17	2022	no	While the paper discusses cancer nanomedicine and theranostic applications, it doesn't specifically focus on FDA-approved nanodrugs or their molecular mechanisms of cytotoxicity. It's more broadly focused on the field.	maybe	The paper explicitly mentions creating "interaction maps" and "nanobio interactions and pathways," suggesting detailed molecular-level interaction analysis. However, it's unclear if this includes specific protein corona formation studies.	no	As a review paper creating interaction maps and frameworks, it doesn't appear to include primary experimental data.	maybe	The paper discusses toxicity and adverse consequences, but as a review creating frameworks rather than conducting primary safety assessments.	maybe	The abstract mentions "a nanoparticle's journey through the body," suggesting coverage of biological distribution, but doesn't explicitly mention degradation or metabolism.	yes	The paper is clearly focused on therapeutic applications (cancer nanomedicine), meeting this criterion.	yes	The paper is explicitly described as a review providing "a comprehensive overview" and creating knowledge frameworks, meeting this criterion.	maybe	The paper appears to focus on mechanistic understanding, mentioning "mechanistic uncertainty" and discussing structure-activity relationships. However, it's a review paper that creates interaction maps rather than conducting primary mechanism analysis.	Include	A comprehensive review of cancer nanomedicine that provides interaction maps and frameworks for understanding nanoparticle interactions, but lacks primary experimental validation and specific focus on FDA-approved nanodrugs. While addressing therapeutic applications and molecular interactions, the study offers a theoretical approach to nanodrug mechanisms rather than direct experimental evidence.…	3.5
Therapeutic Nanoparticles and Associated Toxicity	A. Kumari, Vineet Kumar, S. Yadav	10.2174/157341311795542381	https://doi.org/10.2174/157341311795542381	-	9	2011	no	While the paper discusses therapeutic NPs, it does not specifically focus on FDA-approved or clinically used nanodrugs. The scope appears broader, including environmental and cosmetic applications.	maybe	The abstract mentions interactions with cellular components but does not specifically discuss protein corona formation or detailed molecular-level interactions.	no	This appears to be a review article rather than original research with experimental data.	maybe	The paper appears to review toxicity and cytotoxicity, but it is unclear if it provides a comprehensive safety assessment. It seems more focused on general toxicity mechanisms.	no	The abstract does not explicitly mention degradation, metabolism, or biological distribution studies.	no	The paper covers both therapeutic and environmental applications, with significant focus on environmental impacts. This makes it less aligned with the therapeutic focus criterion.	maybe	While this is a review article, it is unclear if it is a systematic review or meta-analysis. It appears to be a narrative review of cytotoxicity assays.	maybe	The abstract mentions cellular interactions and effects on mitochondria and DNA, but does not provide detailed molecular mechanism analysis. The paper appears to be a review of cytotoxicity assays rather than a deep mechanistic study.	Exclude	The abstract presents a broad review of nanoparticle interactions and toxicity across multiple domains, lacking the specific focus on therapeutic nanodrugs and molecular mechanisms required by the screening criteria. While touching on cytotoxicity and cellular interactions, the study fails to provide the depth of molecular analysis, experimental validation, and comprehensive safety assessment nee…	2.8
Use of Nanoparticles in Medicine	Puneet Utreja, Shivani Verma, Mahfoozur Rahman, L. Kumar	10.2174/2212711906666190724145101	https://doi.org/10.2174/2212711906666190724145101	-	21	2020	no	The paper discusses various nanoparticulate systems, but it does not specifically focus on FDA-approved or clinically used nanodrugs. It appears to be a broad review of nanoparticulate systems in general.	no	The abstract does not mention any specific molecular-level interactions or protein corona formation. It only discusses general properties and applications.	no	This appears to be a literature review rather than an original research article with experimental data. While it reviews experimental studies, it doesn't present new experimental data.	maybe	The abstract mentions "safety" and "reduced toxicity" but only in general terms. It does not indicate a comprehensive safety assessment or detailed toxicity profile analysis.	no	There is no mention of nanodrug degradation, metabolism, or biological distribution in the abstract.	yes	The paper is clearly focused on therapeutic applications rather than environmental uses, discussing various medical applications.	maybe	The paper is a review article, but it appears to be a narrative review rather than a systematic review or meta-analysis, as it doesn't mention systematic review methodology.	no	The abstract does not explicitly discuss molecular mechanisms. While it mentions "high reactivity" and "large surface area," it focuses more on general properties and applications rather than specific molecular mechanisms.	Exclude	The abstract presents a broad overview of nanoparticulate systems in medicine, but lacks detailed molecular mechanism analysis, specific focus on FDA-approved nanodrugs, and comprehensive safety assessments. While touching on therapeutic applications, the review fails to meet most of the rigorous screening criteria for in-depth nanodrug research. The narrative review provides general insights but…	2.7
Molecular modeling in structural nano-toxicology: interactions of nano-particles with nano-machinery of cells.	N. Yanamala, V. Kagan, A. Shvedova	10.1016/j.addr.2013.05.005	https://doi.org/10.1016/j.addr.2013.05.005	Advanced Drug Delivery Reviews	56	2013	no	While the paper mentions theranostics and biomedical applications, it does not specifically focus on FDA-approved or clinically used nanodrugs. It appears to be a broader review of nanomaterial interactions.	yes	The paper strongly meets this criterion, focusing explicitly on "molecular interactions between nanoparticles and biological nano-machinery – macromolecules, membranes, and intracellular organelles."	no	The paper appears to be purely computational/theoretical, focusing on "structure-based computational molecular modeling" without mention of experimental validation.	no	The abstract mentions "toxicological outcomes" but does not indicate a comprehensive safety assessment. It appears to be more focused on understanding mechanisms than evaluating safety.	no	The abstract does not explicitly mention degradation, metabolism, or biological distribution studies.	yes	The paper is focused on therapeutic applications (biomedicine and theranostics), meeting this criterion.	maybe	This is a review article, but it appears to be a narrative review rather than a systematic review or meta-analysis of nanodrug toxicity.	maybe	The paper focuses on molecular mechanisms, specifically "molecular interactions between nanoparticles and biological nano-machinery." However, this appears to be primarily computational/theoretical rather than experimental analysis.	Exclude	A computational review exploring molecular interactions between nanoparticles and biological systems, focusing on theoretical modeling of nanomaterial interactions. While addressing therapeutic applications and molecular mechanisms, the study lacks experimental validation, specific nanodrug focus, and comprehensive safety assessment. The research provides insights into nanomaterial-cell interacti…	2.9
Progress in Nanomedicine: Approved and Investigational Nanodrugs.	Ventola Cl	-	-	-	205	2017	maybe	While the abstract mentions FDA-approved and clinically used nanodrugs ("Many nanodrugs have entered clinical practice"), it does not discuss their molecular mechanisms of cytotoxicity.	no	No mention of molecular-level interactions or protein corona formation.	no	The abstract does not indicate whether the paper includes experimental data. It appears to be more of a general overview or review.	no	The abstract only briefly mentions "possible toxicity issues" but does not indicate a comprehensive safety assessment.	no	No specific discussion of degradation, metabolism, or biological distribution.	yes	The paper appears to be focused on therapeutic applications, discussing clinical practice and drug formulations.	maybe	While this appears to be a review article, it's unclear if it's a systematic review or meta-analysis. It seems more like a general narrative review.	no	The abstract does not explicitly discuss molecular mechanisms. It only mentions general benefits and challenges of nanodrugs without delving into specific mechanisms.	Exclude	The abstract provides a broad overview of nanodrugs in medicine, touching on clinical applications and challenges, but lacks detailed molecular mechanism analysis, experimental validation, and comprehensive safety assessment. While discussing therapeutic nanodrug developments, the text fails to meet most specific screening criteria related to molecular interactions, toxicity profiles, and experim…	2.5
Nanoparticle systems reduce systemic toxicity in cancer treatment.	Hai Wang, Jianhua Yu, Xiongbin Lu, Xiaoming He	10.2217/nnm.15.166	https://doi.org/10.2217/nnm.15.166	Nanomedicine	69	2016	maybe	While the paper discusses nanodrugs and mentions some FDA-approved drugs (doxorubicin and irinotecan), it doesn't specifically focus on analyzing their molecular mechanisms of cytotoxicity. The focus is more on delivery systems.	maybe	The abstract doesn't explicitly discuss molecular-level interactions or protein corona formation. It mentions interactions at a more general level (antigen-antibody, ligand-receptor) but not at the molecular mechanism level.	maybe	The abstract mentions some experimental work ("our recent work shows...") but appears to be more of a review/editorial piece discussing various approaches rather than presenting primary experimental data.	maybe	The paper does address safety and toxicity, particularly systemic toxicity reduction through targeted delivery. However, it doesn't appear to present a comprehensive safety assessment or detailed toxicity profile analysis.	maybe	While biodistribution is mentioned briefly, the abstract doesn't indicate detailed analysis of nanodrug degradation, metabolism, or biological distribution pathways.	yes	The paper is clearly focused on therapeutic applications (cancer treatment), meeting this criterion.	maybe	This appears to be an editorial/review article rather than original research or a systematic review/meta-analysis, which may not meet this criterion.	maybe	The abstract discusses various mechanisms of nanoparticle drug delivery, including passive targeting (EPR effect) and active targeting (antigen-antibody interactions). However, it doesn't deeply analyze molecular mechanisms of action. The focus is more on delivery strategies.	Exclude	The editorial provides a comprehensive overview of nanoparticle drug delivery systems for cancer treatment, focusing on targeted delivery strategies and systemic toxicity reduction. While addressing therapeutic applications and mentioning some experimental work, the text lacks deep molecular mechanism analysis, comprehensive safety assessments, and detailed experimental validation. The review pri…	2.8
Challenges of moving theranostic nanomedicine into the clinic.	Deepika Singh, F. Dilnawaz, S. Sahoo	10.2217/nnm-2019-0401	https://doi.org/10.2217/nnm-2019-0401	Nanomedicine	64	2020	maybe	The paper discusses FDA-approved and clinically used nanodrugs, but it doesn't deeply analyze their molecular mechanisms of cytotoxicity. It's more focused on general challenges and applications.	yes	The paper explicitly discusses molecular-level interactions, particularly protein corona formation and its effects on nanoparticle properties, but this appears to be a review of existing knowledge rather than new experimental findings.	no	This appears to be a commentary/review paper rather than an original research article with experimental data. It discusses various studies but doesn't present new experimental findings.	maybe	Safety and toxicity are discussed as major challenges, including immunoreactions, inflammation, and protein corona effects, but the paper doesn't present a comprehensive safety assessment of specific nanodrugs.	maybe	The paper mentions biodistribution and pharmacokinetics, but it doesn't appear to present original research on degradation, metabolism, or biological distribution.	yes	The paper is clearly focused on therapeutic applications, particularly in cancer and cardiovascular diseases.	maybe	While this is a review-type paper, it appears to be a commentary rather than a systematic review or meta-analysis. It discusses various aspects of theranostic nanomedicines but doesn't seem to follow systematic review methodology.	maybe	The paper discusses molecular mechanisms, particularly nano-bio interactions and protein corona formation, but this appears to be more of a review/commentary rather than presenting original mechanism analysis.	Exclude	The commentary provides insights into theranostic nanomedicines, discussing molecular interactions, safety challenges, and clinical applications, but lacks original experimental data or comprehensive mechanism analysis. While covering relevant therapeutic topics and highlighting nanodrug challenges, the paper does not meet strict criteria for original research or systematic review. The discussion…	2.8
A Review of Pharmacological Treatment Options for Lung Cancer: Emphasis on Novel Nanotherapeutics and Associated Toxicity.	C. England, Chin F. Ng, V. V. van Berkel, H. Frieboes	10.2174/1389450116666150505122109	https://doi.org/10.2174/1389450116666150505122109	Current Drug Targets	9	2015	no	While the paper discusses nanotherapeutics, it does not specifically mention FDA-approved or clinically used nanodrugs. The paper is a broader review of nanotherapeutic applications rather than a focus on specific approved or clinically used nanodrugs.	no	The abstract does not explicitly mention molecular-level interactions or protein corona formation. The paper focuses more on general delivery and therapeutic applications rather than detailed molecular interaction analysis.	no	This appears to be a review paper rather than original research with experimental data. While it discusses studies, it does not present new experimental data.	maybe	The abstract mentions toxicity evaluation but describes it as "inconclusive information" and notes the need for further studies. It is not clear if comprehensive safety assessments are included in the paper.	no	While pharmacokinetics is mentioned briefly, there is no clear indication of detailed analysis of degradation, metabolism, or biological distribution of the nanodrugs.	yes	The paper is clearly focused on therapeutic applications for lung cancer treatment, so this criterion is met.	maybe	The paper is described as a review of recent applications, focusing on results from the past five years. While it is a review, it is not clear if it is systematic or includes meta-analysis.	maybe	The abstract mentions "biological barriers" and discusses drug delivery, but does not explicitly indicate analysis of molecular mechanisms. The paper appears to be more focused on general applications and delivery efficiency rather than detailed molecular mechanism analysis.	Exclude	A comprehensive review of nanotherapeutic approaches for lung cancer reveals significant gaps in molecular mechanism analysis, experimental validation, and detailed safety assessments. While the study provides an overview of nanodrug applications, it lacks the depth of molecular interaction analysis and experimental data required for a rigorous scientific investigation. The paper primarily offers…	2.7
Regulatory perspective on the importance of ADME assessment of nanoscale material containing drugs.	B. Zolnik, N. Sadrieh	10.1016/j.addr.2009.03.006	https://doi.org/10.1016/j.addr.2009.03.006	Advanced Drug Delivery Reviews	119	2009	maybe	While the paper discusses FDA-approved and clinical nanodrugs, it does not specifically examine their molecular mechanisms of cytotoxicity. The focus is more on regulatory guidance and ADME studies rather than the molecular mechanisms of the nanodrugs.	maybe	The abstract mentions surface characteristics and PEG stability but does not explicitly discuss molecular-level interactions or protein corona formation.	no	The abstract suggests this is a review paper discussing study design issues rather than presenting original experimental data.	maybe	The paper discusses safety assessment indirectly through ADME studies and biodistribution, but does not appear to provide a comprehensive toxicity profile analysis.	yes	The paper explicitly focuses on ADME studies, biodistribution, and long-term accumulation profiles, which is relevant to the biological fate of the nanodrugs.	yes	The paper is clearly focused on therapeutic applications and drug development, which is relevant to the study type.	maybe	This appears to be a review paper, but it is focused on regulatory guidance and study design rather than a systematic review of toxicity data.	maybe	The abstract discusses ADME studies and physical properties affecting biodistribution, but does not explicitly mention molecular mechanism analysis. The focus is more on regulatory and characterization aspects rather than detailed molecular mechanism analysis.	Exclude	The abstract primarily addresses regulatory guidance and study design for nanodrug development, with strong emphasis on biological fate and therapeutic applications. While touching on safety and characterization aspects, the paper lacks comprehensive molecular mechanism analysis and experimental validation. The review provides insights into ADME studies and nanomaterial properties but falls short…	2.9
Patented and Approval Scenario of Nanopharmaceuticals with Relevancy to Biomedical Application, Manufacturing Procedure and Safety Aspects.	V. Agarwal, M. Bajpai, Ashish Sharma	10.2174/1872211312666180105114644	https://doi.org/10.2174/1872211312666180105114644	Recent Patents on Drug Delivery & Formulation	28	2018	maybe	While the paper discusses nanopharmaceuticals and mentions some approved drugs, it doesn't specifically focus on FDA-approved nanodrugs or their molecular mechanisms of cytotoxicity.	no	There is no mention of molecular-level interactions or protein corona formation in the abstract.	no	This appears to be a review article that synthesizes existing literature rather than presenting new experimental data.	maybe	The paper does address safety issues as one of its main focuses, though the depth of assessment isn't clear from the abstract.	no	The abstract doesn't explicitly mention degradation, metabolism, or biological distribution studies.	yes	The paper is clearly focused on therapeutic applications in the biomedical and pharmaceutical field.	yes	The paper is explicitly described as a review article, which meets this criterion.	no	The abstract does not explicitly mention analysis of molecular mechanisms. While it discusses "safety issues," there's no clear indication of molecular-level analysis.	Exclude	The review article on nanopharmaceuticals lacks detailed molecular mechanism analysis and experimental validation, falling short on critical screening criteria related to molecular interactions and toxicity profiles. While addressing therapeutic applications and safety issues broadly, the paper does not provide the depth of scientific investigation required by the comprehensive screening requirem…	2.7
Nanosponges for combination drug therapy: state-of-the-art and future directions.	M. Tannous, F. Trotta, R. Cavalli	10.2217/nnm-2020-0007	https://doi.org/10.2217/nnm-2020-0007	Nanomedicine	17	2020	maybe	While the paper discusses nanodrugs and mentions FDA-approved products (Vyxeos®, Rituxan Hycela®), it focuses more on the delivery system (nanosponges) rather than analyzing the molecular mechanisms of cytotoxicity of specific FDA-approved nanodrugs.	maybe	The paper discusses molecular-level interactions between nanosponges and drugs, including how different polymer chains form microdomains for drug encapsulation. However, it doesn't specifically address protein corona formation or detailed molecular interactions with cells.	yes	The paper includes experimental data, both in vitro (cell studies) and in vivo (lung cancer model), though the abstract focuses more on describing the technology than presenting experimental results.	maybe	The abstract mentions some cytotoxicity studies (e.g., on MCF-7 cells) but doesn't present a comprehensive safety assessment or toxicity profile analysis.	maybe	The paper discusses drug stability and protection from degradation but doesn't extensively examine biological distribution or metabolism of the nanodrugs.	yes	The paper is clearly focused on therapeutic applications, particularly cancer treatment and drug delivery.	yes	This appears to be an original research article with some review elements, focusing on the state-of-the-art of nanosponge technology.	maybe	The paper discusses molecular mechanisms of drug delivery and interaction, particularly focusing on how nanosponges can protect drugs from degradation and enhance their stability. However, it doesn't deeply analyze molecular mechanisms of cytotoxicity.	Include	Nanosponge technology demonstrates promising therapeutic potential for drug delivery, with experimental validation in cancer treatment and molecular-level interactions between nanomaterials and drugs. While the study provides insights into drug encapsulation and stability, it lacks comprehensive safety assessment and deep molecular mechanism analysis of cytotoxicity. The research offers a state-o…	3.5
The gap between endothelial cells: key to the quick escape of nanomaterials?	M. I. Setyawati, C. Y. Tay, D. Leong	10.2217/nnm.14.104	https://doi.org/10.2217/nnm.14.104	Nanomedicine	20	2014	maybe	While the paper discusses nanomaterials and their interactions with biological systems, it doesn't specifically focus on FDA-approved or clinically used nanodrugs. It mentions nanomedicine applications but doesn't examine specific therapeutic nanodrugs.	yes	The study thoroughly investigates molecular-level interactions between nanomaterials and endothelial cells, including detailed analysis of how nanoparticles interact with cell-cell junctions and cause cellular gaps.	yes	The abstract mentions experimental data, including in vitro studies with endothelial cells and in vivo studies in a melanoma-lung metastasis mouse model.	yes	The paper includes comprehensive safety assessment, discussing potential health concerns, toxicity implications, and pathological effects of NanoEL, including increased risk of stroke, cancer metastasis, and infection.	yes	The study examines biological distribution and fate of nanoparticles, including their accumulation in organs and their ability to cross endothelial barriers.	yes	The study is clearly focused on therapeutic applications, particularly discussing nanomedicine applications and implications for drug delivery.	yes	This appears to be an original research article presenting new findings about NanoEL mechanisms.	yes	The paper extensively discusses molecular mechanisms, particularly focusing on how nanoparticles interact with endothelial cells and cause "nanoparticle-induced endothelial leakiness" (NanoEL). It examines both transcellular and paracellular transport mechanisms.	Include	The study provides a comprehensive analysis of nanoparticle interactions with endothelial cells, examining molecular mechanisms, safety implications, and biological distribution through experimental validation. While not exclusively focused on FDA-approved nanodrugs, the research offers significant insights into nanomaterial interactions at the cellular level, with potential therapeutic applicati…	4.3
Testing strategies for the safety of nanoparticles used in medical applications.	M. Dusinska, M. Dusinska, L. Fjellsbø, Z. Magdolénová, A. Rinna, E. Runden Pran, A. Bartoňová, E. Heimstad, M. Harju, L. Tran, B. Ross, L. Juillerat, B. Halamoda Kenzaui, F. Marano, S. Boland, R. Guadaginini, M. Saunders, L. Cartwright, S. Carreira, M. Whelan, Chen Kelin, Andrew Paul Worth, T. Palosaari, E. Burello, C. Housiadas, M. Pilou, K. Volkovová, J. Tulinska, A. Kažimı́rová, M. Barančoková…	10.2217/nnm.09.47	https://doi.org/10.2217/nnm.09.47	Nanomedicine	60	2009	no	The abstract discusses nanomedicine applications broadly but does not specifically focus on FDA-approved nanodrugs or their molecular mechanisms of cytotoxicity. It mentions general applications in "drug-delivery devices" but lacks specific drug examples.	no	While the abstract mentions NP interactions with the human body, it does not specifically discuss molecular-level interactions or protein corona formation. The discussion remains at a general level.	no	The abstract does not indicate whether the paper includes experimental data. It appears to be more of a review or perspective piece on testing strategies.	maybe	The abstract strongly emphasizes safety assessment and risk evaluation, mentioning "properly assessed" risks and "appropriate risk assessments." However, it appears to be a general overview rather than presenting specific safety data.	no	The abstract mentions studying "how engineered NPs interact with the human body following exposure," but does not specifically detail degradation, metabolism, or distribution studies.	yes	The paper is clearly focused on therapeutic applications in nanomedicine, meeting this criterion.	no	While this appears to be a review-type article, it seems to be more of an editorial or perspective piece on testing strategies rather than a systematic review or meta-analysis of nanodrug toxicity.	no	The abstract does not explicitly discuss molecular mechanisms. While it mentions "how engineered NPs interact with the human body," it appears to be a general overview rather than a detailed mechanism analysis.	Exclude	The document appears to be an editorial perspective on nanoparticle safety testing strategies, lacking specific experimental data or detailed molecular mechanism analysis. While addressing nanomedicine applications broadly, the text does not provide the depth of molecular interaction, nanodrug toxicity, or comprehensive safety assessment required by the screening criteria. The piece seems more fo…	2.7
Toxic effects and involved molecular pathways of nanoparticles on cells and subcellular organelles	Na Liu, M. Tang	10.1002/jat.3817	https://doi.org/10.1002/jat.3817	Journal of Applied Toxicology	93	2020	maybe	While the paper discusses various nanoparticles, it's not explicitly focused on FDA-approved or clinically used nanodrugs. It appears to be a broader review of nanoparticle toxicity.	yes	The paper thoroughly examines molecular-level interactions, including cellular uptake mechanisms, organelle interactions, and cellular stress responses.	maybe	As a review paper, it synthesizes experimental data but doesn't appear to present new experimental data itself.	yes	The paper provides a comprehensive toxicity profile analysis, including cell viability, metabolic activity, and various cellular effects.	yes	The paper explicitly covers cellular uptake, subcellular distribution, and excretion pathways of nanoparticles.	maybe	While the paper discusses therapeutic-relevant toxicity, it appears to cover both therapeutic and non-therapeutic applications of nanoparticles.	yes	This is explicitly a review paper that synthesizes evidence about nanoparticle toxicity.	yes	The paper extensively discusses molecular mechanisms, including cellular uptake pathways, organelle dysfunction, mitochondrial biogenesis, and cellular stress responses. It goes well beyond just delivery efficiency.	Include	This comprehensive review provides an in-depth analysis of nanoparticle interactions at the molecular level, examining cellular uptake mechanisms, organelle dysfunction, and toxicity profiles across multiple nanoparticle types. While not exclusively focused on therapeutic nanodrugs, the study offers robust insights into molecular interactions, safety assessments, and biological fate of nanopartic…	4.3
From Nanoparticles to Cancer Nanomedicine: Old Problems with New Solutions	Chi-Ling Chiang, M. Cheng, Chih-Hsin Lin	10.3390/nano11071727	https://doi.org/10.3390/nano11071727	Nanomaterials	27	2021	maybe	The paper discusses FDA-approved nanomedicines and their clinical applications, but does not specifically detail molecular mechanisms of cytotoxicity.	no	The abstract does not mention protein corona formation or specific molecular-level interactions between nanomaterials and cells.	no	This appears to be a review paper rather than original research with experimental data.	no	While "collateral toxicity" is mentioned briefly, there's no indication of comprehensive safety assessment or toxicity profile analysis.	no	The abstract does not discuss degradation, metabolism, or biological distribution of nanodrugs.	yes	The paper is clearly focused on therapeutic applications (cancer treatment) rather than environmental uses.	maybe	The paper is identified as a review, but it's unclear if it's a systematic review/meta-analysis or a narrative review.	maybe	The abstract does not explicitly discuss molecular mechanisms, and instead focuses more on general challenges and technological advances rather than specific molecular mechanisms.	Exclude	The review paper on nanomedicines lacks detailed molecular mechanism analysis, experimental validation, and comprehensive safety assessment. While focused on therapeutic applications and approved nanodrugs, the abstract does not provide sufficient depth in molecular interactions, biological fate, or toxicity profiles. Consequently, the paper only partially meets the specified screening criteria.	2.8
Nanotoxicology and safety evaluation of nanomedicines	L. Manzo	10.1109/NANO.2014.6968164	https://doi.org/10.1109/NANO.2014.6968164	IEEE International Conference on Nanotechnology	2	2014	maybe	The abstract discusses "nanomedicines" and "candidate nanomedicines" but does not specifically mention FDA-approved drugs or their molecular mechanisms of cytotoxicity.	no	The abstract does not explicitly discuss molecular-level interactions or protein corona formation. It mentions molecular markers but in a general testing context.	maybe	While the abstract mentions testing methods, it appears to be more of a perspective or review of testing approaches rather than presenting specific experimental data.	yes	The abstract is primarily focused on safety assessment and toxicity testing of nanomaterials, discussing "advanced toxicological methods" and "safety assessment."	no	The abstract does not specifically address degradation, metabolism, or biological distribution of nanodrugs.	yes	The focus is clearly on therapeutic applications, discussing "candidate nanomedicines" and clinical translation.	maybe	The abstract suggests this is a review or perspective piece about testing approaches rather than original research or a systematic review of toxicity data.	maybe	The abstract mentions "molecular markers" and "molecular imaging" but does not explicitly discuss molecular mechanisms. It is more focused on testing methodologies than specific mechanisms.	Exclude	The abstract demonstrates strong alignment with safety assessment and therapeutic application criteria, but lacks detailed exploration of molecular mechanisms, nanodrug interactions, and biological fate. While providing insights into advanced toxicological testing methodologies for nanomedicines, the text falls short of comprehensively addressing specific molecular-level interactions and experime…	3.2
[truncated: 300 more rows]
